# Supplementary material for: Excessive Sodium Intake Leads to Cardiovascular Disease by Promoting Sex-Specific Dysfunction of Murine Heart
Source: Front Nutr. 2022 Jul 1;9:830738. doi: 10.3389/fnut.2022.830738 (PMC9285006; doi:10.3389/fnut.2022.830738)
Supplement: Supplementary file 1 [file Table_1.XLSX]

## Sheet: Sheet1
Gene ID	Gene Symbol	log2 (MH8W / CONMH)	Qvalue (MH8W / CONMH)	Mark
100034251	Wfdc17	1.03628	0.0208359	upregulated gene
100038514	Gm11837	1.29302	0.0437864	upregulated gene
100039795	Ildr2	1.38583	0.00111468	upregulated gene
100041546	Ly6c2	4.08477	0.0081986	upregulated gene
100041599	LOC100041599	1.84098	0.0113771	upregulated gene
100043813	Rps27rt	1.82316	0.00222644	upregulated gene
100169864	Gm44504	5.5997	0.00525634	upregulated gene
100342	Tent5b	1.38897	0.000793407	upregulated gene
100417514	Adh6b	2.90672	0.000776463	upregulated gene
100503605	Hbb-bs	1.30432	2.2075e-05	upregulated gene
100647	Upk3b	1.60493	2.92656e-05	upregulated gene
100861727	Gm12394	1.39822	0.000258165	upregulated gene
101056232	Gm29804	1.41056	0.0162122	upregulated gene
101543	Wtip	1.10908	0.00246487	upregulated gene
102632483	Gm17330	5.2901	0.0167379	upregulated gene
103968	Plin1	5.96366	0.00452044	upregulated gene
104759	Pld4	1.00024	5.30431e-05	upregulated gene
104816	Aspg	3.6167	0.0183575	upregulated gene
105246824	Gm42048	1.13372	0.00183541	upregulated gene
105827	Amigo2	1.18026	0.0133265	upregulated gene
106722	Mpig6b	2.96044	0.0040374	upregulated gene
108151	Sema3d	1.87236	1.50738e-05	upregulated gene
108168923	Gm46840	1.5168	0.0371757	upregulated gene
110257	Hba-a2	1.36455	9.75034e-06	upregulated gene
110310	Krt7	2.37741	7.66909e-06	upregulated gene
110558	H2-Q9	1.32702	0.0131661	upregulated gene
110751	Adam33	1.97267	2.46083e-09	upregulated gene
114142	Foxp2	1.48713	0.017505	upregulated gene
114249	Npnt	5.17005	0.00113105	upregulated gene
11450	Adipoq	7.30224	0.0184208	upregulated gene
11468	Actg2	3.69629	0.0173669	upregulated gene
11475	Acta2	2.51956	0.0077494	upregulated gene
114774	Pawr	1.35866	0.0183575	upregulated gene
11536	Gpr182	1.34881	0.00226285	upregulated gene
11537	Cfd	7.2901	3.38563e-05	upregulated gene
11567	Avil	1.34063	0.0257477	upregulated gene
11568	Aebp1	1.72491	3.11015e-06	upregulated gene
11595	Acan	4.47144	0.0154419	upregulated gene
11600	Angpt1	2.25112	4.10892e-14	upregulated gene
11625	Ahsg	2.53204	8.8608e-10	upregulated gene
11656	Alas2	1.27179	3.73295e-06	upregulated gene
11658	Alcam	1.66042	0.000378145	upregulated gene
116847	Prelp	1.22237	0.00313691	upregulated gene
11752	Anxa8	1.88164	0.0006373	upregulated gene
11812	Apoc1	3.51338	0.0040404	upregulated gene
11815	Apod	1.48649	0.00759689	upregulated gene
11816	Apoe	1.0774	1.87327e-05	upregulated gene
11864	Arnt2	2.00927	0.0442204	upregulated gene
11936	Fxyd2	1.60913	0.0196524	upregulated gene
11988	Slc7a2	1.57102	0.00500436	upregulated gene
11994	Pcdh15	1.96957	0.0205151	upregulated gene
12111	Bgn	1.27501	0.0183575	upregulated gene
12154	Bmp10	9.544	0.0110646	upregulated gene
12165	Gdf2	2.42106	0.0221742	upregulated gene
12169	Bmx	2.63881	0.00218553	upregulated gene
12173	Bnc1	1.32394	0.0476667	upregulated gene
12263	C2	1.36665	0.00230957	upregulated gene
12266	C3	1.08264	0.000229685	upregulated gene
12268	C4b	2.26019	1.99044e-18	upregulated gene
12274	C6	2.39393	0.0180742	upregulated gene
12350	Car3	6.93603	0.000355977	upregulated gene
12363	Casp4	1.23655	0.0394174	upregulated gene
12411	Cbs	2.54393	0.0138722	upregulated gene
12484	Cd24a	1.45435	0.00139054	upregulated gene
12560	Cdh3	1.47635	0.00297497	upregulated gene
12563	Cdh6	2.69932	0.0297543	upregulated gene
12583	Cdo1	3.31253	8.25505e-09	upregulated gene
12606	Cebpa	1.25552	0.00768751	upregulated gene
12628	Cfh	1.89594	1.37746e-10	upregulated gene
12643	Chad	4.46807	0.00254119	upregulated gene
12655	Chil3	5.98438	0.00365671	upregulated gene
12659	Ovgp1	1.39578	0.025447	upregulated gene
12671	Chrm3	3.27096	8.41164e-06	upregulated gene
12705	Cited1	2.09693	0.0286362	upregulated gene
12739	Cldn3	2.29032	0.04425	upregulated gene
12772	Ccr2	1.2957	0.0387896	upregulated gene
12797	Cnn1	4.53229	0.00406973	upregulated gene
12804	Cntfr	2.22983	1.5874e-07	upregulated gene
12818	Col14a1	2.19811	0.000605273	upregulated gene
12822	Col18a1	2.52903	0.0451979	upregulated gene
12829	Col4a4	1.10162	0.0169318	upregulated gene
12845	Comp	3.15259	0.0141827	upregulated gene
12950	Hapln1	5.29759	0.0466076	upregulated gene
13007	Csrp1	1.08749	0.0228336	upregulated gene
13008	Csrp2	2.66565	5.48793e-07	upregulated gene
13078	Cyp1b1	1.29056	2.20107e-05	upregulated gene
13106	Cyp2e1	6.23728	0.000132983	upregulated gene
13179	Dcn	1.02888	2.68556e-07	upregulated gene
13371	Dio2	3.2947	0.000739182	upregulated gene
13482	Dpp4	1.62495	1.66273e-07	upregulated gene
13487	Slc26a3	1.38516	0.0366134	upregulated gene
13489	Drd2	1.99497	0.00300128	upregulated gene
13528	Dtnb	1.13131	0.00572519	upregulated gene
13601	Ecm1	1.34249	1.88004e-05	upregulated gene
13607	Eda	1.05514	0.0208359	upregulated gene
13723	Emb	2.81926	0.000139975	upregulated gene
13837	Epha3	3.58174	0.0416599	upregulated gene
13838	Epha4	1.189	0.00426546	upregulated gene
13841	Epha7	1.68191	3.07186e-05	upregulated gene
13848	Ephb6	1.0935	0.0300423	upregulated gene
14009	Etv1	1.79937	1.9739e-08	upregulated gene
14067	F5	2.29075	0.00077122	upregulated gene
140792	Colec12	1.12506	0.0207436	upregulated gene
14133	Fcna	1.06403	0.0100571	upregulated gene
14169	Fgf14	2.48439	4.37388e-06	upregulated gene
14183	Fgfr2	2.70595	0.004821	upregulated gene
14219	Ccn2	2.18469	1.83918e-21	upregulated gene
14234	Foxc2	1.53363	0.0346658	upregulated gene
14260	Fmn1	1.26383	0.0362252	upregulated gene
14262	Fmo3	8.41395	0.0217032	upregulated gene
14264	Fmod	1.59816	0.000761735	upregulated gene
14266	Aff2	1.2467	0.0227708	upregulated gene
14281	Fos	1.05485	0.0350115	upregulated gene
14311	Cidec	7.19151	7.8368e-05	upregulated gene
14362	Fzd1	1.14815	0.00365671	upregulated gene
14369	Fzd7	1.05451	0.0216532	upregulated gene
14396	Gabra3	2.10994	0.00175013	upregulated gene
14404	Gabre	1.60641	0.00154032	upregulated gene
14451	Gas1	1.09325	0.000762552	upregulated gene
14464	Gata5	1.77701	0.00173301	upregulated gene
14537	Gcnt1	1.5654	0.00106333	upregulated gene
14560	Gdf10	1.59317	0.00579381	upregulated gene
14579	Gem	1.39957	0.0040404	upregulated gene
14622	Gjb5	1.89717	0.0132986	upregulated gene
14632	Gli1	1.6793	0.0412588	upregulated gene
14677	Gnai1	1.29791	0.00112987	upregulated gene
14706	Gng4	2.25542	0.00531709	upregulated gene
14725	Lrp2	1.42995	0.0223605	upregulated gene
14734	Gpc3	1.48196	0.000183632	upregulated gene
14962	Cfb	1.45651	0.00252671	upregulated gene
15122	Hba-a1	1.31954	1.38393e-07	upregulated gene
15165	Hcn1	1.88733	0.00936173	upregulated gene
15203	Heph	1.09329	0.0284061	upregulated gene
15220	Foxq1	2.22352	0.0328335	upregulated gene
15370	Nr4a1	1.23971	0.00532157	upregulated gene
15439	Hp	5.7785	1.3107e-05	upregulated gene
15442	Hpse	2.00707	0.000830078	upregulated gene
15446	Hpgd	1.57902	5.07994e-09	upregulated gene
15902	Id2	1.37695	0.00107969	upregulated gene
15904	Id4	1.98052	0.0130027	upregulated gene
16000	Igf1	1.10703	0.00157159	upregulated gene
16002	Igf2	2.08784	0.0231289	upregulated gene
16009	Igfbp3	1.16565	0.000625765	upregulated gene
16010	Igfbp4	1.05182	0.0191936	upregulated gene
16011	Igfbp5	1.37447	0.00013396	upregulated gene
16012	Igfbp6	1.03396	0.00351292	upregulated gene
16069	Jchain	2.70557	0.0438115	upregulated gene
16392	Isl1	5.33567	0.0389056	upregulated gene
16399	Itga2b	1.41098	0.00254119	upregulated gene
16425	Itih2	3.51652	0.00736667	upregulated gene
16427	Itih4	2.06076	0.0056942	upregulated gene
16497	Kcnab1	2.5243	0.00173301	upregulated gene
16516	Kcnj15	2.53627	0.0487734	upregulated gene
16519	Kcnj3	1.55407	0.000651386	upregulated gene
16529	Kcnk5	1.32706	0.0064435	upregulated gene
16533	Kcnmb1	1.91887	0.0416599	upregulated gene
16560	Kif1a	2.02389	0.0245409	upregulated gene
16668	Krt18	1.24793	0.0447524	upregulated gene
16763	Lad1	1.64318	0.0439483	upregulated gene
16790	Anpep	1.30973	0.00013792	upregulated gene
16847	Lepr	1.2794	0.00552186	upregulated gene
16858	Lgals7	2.26333	0.0317869	upregulated gene
17022	Lum	1.03512	0.0364271	upregulated gene
170439	Elovl6	2.5625	0.00667935	upregulated gene
170768	Pfkfb3	1.24208	0.00015243	upregulated gene
17112	Tm4sf1	1.03935	0.00197154	upregulated gene
17150	Mfap2	1.58111	0.000293469	upregulated gene
17178	Fxyd3	6.14752	0.000656656	upregulated gene
17196	Mbp	1.28167	0.0214156	upregulated gene
17300	Foxc1	1.79615	0.000230359	upregulated gene
17312	Clec10a	2.30333	0.00207065	upregulated gene
17392	Mmp3	1.67193	3.13596e-05	upregulated gene
17540	Mrvi1	1.34979	0.0440692	upregulated gene
17754	Map1a	1.14965	0.00757256	upregulated gene
17755	Map1b	1.39088	0.0344327	upregulated gene
17880	Myh11	2.57716	0.0146902	upregulated gene
17926	Myoc	2.45037	4.34006e-09	upregulated gene
17967	Ncam1	1.93518	1.34127e-13	upregulated gene
18054	Ngp	5.37513	0.0496687	upregulated gene
18111	Nnat	2.69627	0.0208802	upregulated gene
18133	Ccn3	3.82002	0.0010693	upregulated gene
18162	Npr3	2.25957	8.21368e-10	upregulated gene
18166	Npy1r	2.33452	0.0077486	upregulated gene
18213	Ntrk3	3.20464	0.00112987	upregulated gene
18534	Pck1	6.592	0.00364957	upregulated gene
18552	Pcsk5	1.19257	0.0397001	upregulated gene
18606	Enpp2	1.4133	3.73295e-06	upregulated gene
18619	Penk	1.12041	0.0124675	upregulated gene
18979	Pon1	5.87941	0.00957636	upregulated gene
19088	Prkar2b	2.75424	0.00269783	upregulated gene
19142	Prss12	1.81089	0.0284764	upregulated gene
192190	Pkhd1l1	2.08944	3.71563e-05	upregulated gene
192199	Rspo1	1.11296	0.0303295	upregulated gene
19224	Ptgs1	1.52336	2.80359e-10	upregulated gene
19225	Ptgs2	1.95808	0.0216271	upregulated gene
19249	Ptpn13	1.22996	6.25982e-05	upregulated gene
19273	Ptpru	1.12247	0.000544377	upregulated gene
19283	Ptprz1	2.37071	0.0342085	upregulated gene
192897	Itgb4	1.30111	0.044696	upregulated gene
19659	Rbp1	1.50261	0.000112563	upregulated gene
19662	Rbp4	3.94583	0.000370797	upregulated gene
19725	Rfx2	1.20311	0.0183575	upregulated gene
19888	Rp1	2.7239	0.000154313	upregulated gene
20192	Ryr3	1.53796	0.0231289	upregulated gene
20198	S100a4	1.30489	0.00236291	upregulated gene
20202	S100a9	2.20204	0.0338186	upregulated gene
20216	Acsm3	6.76336	0.00162863	upregulated gene
20249	Scd1	2.19649	0.0419568	upregulated gene
20250	Scd2	1.26432	0.00336121	upregulated gene
20264	Scn10a	1.64322	0.000113879	upregulated gene
20276	Scnn1a	1.38508	0.0289237	upregulated gene
20307	Ccl8	2.22207	0.000519755	upregulated gene
20317	Serpinf1	1.10326	0.0321126	upregulated gene
20319	Sfrp2	2.52466	0.00325384	upregulated gene
20344	Selp	3.1635	0.00107922	upregulated gene
20346	Sema3a	1.94919	0.00250841	upregulated gene
20348	Sema3c	1.2567	0.00013811	upregulated gene
20377	Sfrp1	1.69612	0.00065219	upregulated gene
20502	Slc16a2	1.15702	8.27961e-07	upregulated gene
20512	Slc1a3	1.77405	0.0114888	upregulated gene
20563	Slit2	2.2599	0.00015147	upregulated gene
20564	Slit3	1.49807	1.22593e-05	upregulated gene
20568	Slpi	2.87181	0.00500441	upregulated gene
20617	Snca	1.18308	0.0126631	upregulated gene
20657	Sod3	1.07272	0.0124779	upregulated gene
20715	Serpina3g	1.80105	0.0164626	upregulated gene
207495	Baiap2l2	4.6729	0.0285057	upregulated gene
20750	Spp1	1.94235	0.0324477	upregulated gene
20753	Sprr1a	3.07461	0.00539401	upregulated gene
207596	Thsd4	2.26513	7.29676e-07	upregulated gene
207839	Galnt6	1.7796	0.00193816	upregulated gene
20911	Stxbp2	1.14241	0.00351292	upregulated gene
210622	Pamr1	1.9424	0.0141827	upregulated gene
211187	Lrtm2	2.81403	0.0453095	upregulated gene
211323	Nrg1	2.12203	0.000126508	upregulated gene
211652	Wwc1	1.29271	0.0279465	upregulated gene
213436	Rtl3	1.88469	0.0403265	upregulated gene
21345	Tagln	3.19928	0.0201541	upregulated gene
21367	Cntn2	3.2935	0.0430013	upregulated gene
214084	Slc18a2	1.28501	0.008462	upregulated gene
214359	Tmem51	1.09694	0.0381551	upregulated gene
215303	Camk1g	2.42587	0.0266317	upregulated gene
215512	Fam117a	1.23881	0.00356426	upregulated gene
215798	Adgrg6	1.29764	0.015158	upregulated gene
216350	Tspan8	2.65504	0.00537554	upregulated gene
216616	Efemp1	1.10162	0.00361946	upregulated gene
217310	Hid1	1.35892	0.00150419	upregulated gene
21743	Inmt	2.56844	0.0157503	upregulated gene
217430	Pqlc3	1.15957	0.0303295	upregulated gene
217517	Stxbp6	1.21638	0.00333281	upregulated gene
21802	Tgfa	1.51041	0.00509727	upregulated gene
21826	Thbs2	1.357	0.0154542	upregulated gene
21827	Thbs3	1.34447	9.82489e-05	upregulated gene
21828	Thbs4	1.12269	0.00734747	upregulated gene
21858	Timp2	1.11485	0.00156829	upregulated gene
21906	Otop1	6.23698	0.00308819	upregulated gene
219134	Shisa2	2.25953	0.000651386	upregulated gene
219148	Fam167a	2.5651	0.0324743	upregulated gene
22041	Trf	1.02135	0.00230957	upregulated gene
22141	Tub	3.28587	0.00951175	upregulated gene
22156	Tuft1	1.55658	0.000206608	upregulated gene
22227	Ucp1	6.76375	0.0208564	upregulated gene
22249	Unc13b	1.33757	0.000388894	upregulated gene
22253	Unc5c	4.4677	0.0284777	upregulated gene
22268	Upk1b	1.69699	7.65784e-05	upregulated gene
223272	Itgbl1	1.78076	0.0110793	upregulated gene
22329	Vcam1	1.63245	0.000831881	upregulated gene
22337	Vdr	1.91671	0.00594509	upregulated gene
22352	Vim	1.05662	0.0448865	upregulated gene
22361	Vnn1	3.28683	0.041159	upregulated gene
223650	Eppk1	2.50262	0.0279313	upregulated gene
22371	Vwf	1.9847	4.22362e-12	upregulated gene
224661	Slc26a8	2.30767	0.0439297	upregulated gene
224829	Trerf1	1.12322	0.0217733	upregulated gene
224833	AI661453	1.38757	0.00077122	upregulated gene
224997	Dlgap1	2.1314	0.049038	upregulated gene
225207	Zfp521	1.12129	8.74889e-06	upregulated gene
225518	Prdm6	4.08091	0.00119902	upregulated gene
225872	Npas4	2.8499	0.0173203	upregulated gene
226255	Atrnl1	1.0791	0.00780064	upregulated gene
22626	Slc23a3	1.13723	0.0207303	upregulated gene
22634	Plagl1	2.30242	0.00015243	upregulated gene
227120	Plcl1	1.03808	0.00527253	upregulated gene
227541	Camk1d	1.95155	0.0155745	upregulated gene
227753	Gsn	1.07361	0.000322761	upregulated gene
228357	Lrp4	1.11772	0.00174474	upregulated gene
229776	Cdc14a	1.26614	0.00452044	upregulated gene
230775	Adgrb2	1.61545	0.000929699	upregulated gene
230971	Megf6	1.347	0.0116254	upregulated gene
231162	Cytl1	2.51327	3.75793e-06	upregulated gene
232313	Gxylt2	1.36126	0.0352179	upregulated gene
232345	A2m	3.09855	0.00946652	upregulated gene
232493	Gys2	5.5522	0.0185733	upregulated gene
232943	Klc3	3.43378	0.0446423	upregulated gene
233115	Dpy19l3	1.31219	0.0157503	upregulated gene
234267	Gpm6a	2.05568	5.17685e-10	upregulated gene
234356	Csgalnact1	1.17377	0.00532157	upregulated gene
234724	Tat	2.67941	0.00199413	upregulated gene
235674	Acaa1b	5.94542	0.0199066	upregulated gene
236900	Pdk3	1.38367	0.0461947	upregulated gene
237178	Ppef1	5.55677	0.0261071	upregulated gene
237759	Col23a1	1.80122	0.00300382	upregulated gene
237847	Rtn4rl1	1.14991	9.05429e-06	upregulated gene
23836	Cdh20	2.59231	0.00313691	upregulated gene
23876	Fbln5	1.34453	2.4335e-06	upregulated gene
23928	Lamc3	2.75838	0.000830078	upregulated gene
239606	Slc2a13	1.88652	0.00292662	upregulated gene
239618	Pdzrn4	2.17145	4.59087e-05	upregulated gene
23967	Osr1	1.2995	0.0107205	upregulated gene
240058	Cpne5	2.73034	0.0392929	upregulated gene
24012	Rgs7	2.00386	1.33378e-06	upregulated gene
240332	Slc6a7	4.80753	0.0249118	upregulated gene
24059	Slco2a1	1.32883	0.000479435	upregulated gene
240776	Kcnt2	1.46348	0.00509634	upregulated gene
24099	Tnfsf13b	1.42548	0.00583205	upregulated gene
24117	Wif1	1.64973	0.0072585	upregulated gene
241226	Itga8	4.89514	0.000777875	upregulated gene
241525	Ypel4	1.37474	0.0386528	upregulated gene
242050	Igsf10	1.3556	0.0304982	upregulated gene
242202	Pde5a	1.12958	0.0293885	upregulated gene
242466	Zfp462	1.32091	0.000394133	upregulated gene
242505	Rasef	3.04253	1.88891e-06	upregulated gene
244198	Olfml1	1.30274	0.00110203	upregulated gene
244757	Glb1l2	3.64946	0.0100571	upregulated gene
245049	Myrip	1.23746	0.00265641	upregulated gene
246154	Vasn	1.22035	1.59932e-13	upregulated gene
246278	Cd207	6.98063	0.000228445	upregulated gene
246316	Lgi2	1.43166	0.0107009	upregulated gene
26561	Mmp23	1.31777	0.0358277	upregulated gene
26877	B3galt1	1.45717	0.0326956	upregulated gene
26887	Chst4	1.18974	0.00539401	upregulated gene
268890	Lsamp	1.55293	0.0214127	upregulated gene
268935	Scube3	4.83223	0.00525634	upregulated gene
270097	Vat1l	4.61782	0.0173996	upregulated gene
27047	Omd	2.65817	0.00112987	upregulated gene
27083	Xlr4b	5.52256	0.0233314	upregulated gene
27226	Pla2g7	1.07455	3.89808e-07	upregulated gene
278180	Vsig4	2.33336	6.21411e-05	upregulated gene
278304	Zfp385c	2.23084	0.0374047	upregulated gene
28250	Slco1a4	2.37242	0.00327966	upregulated gene
29809	Rabgap1l	1.10628	1.65174e-05	upregulated gene
30794	Pdlim4	1.02635	0.00105251	upregulated gene
319430	C5ar2	1.41346	0.0430379	upregulated gene
319764	A730046J19Rik	1.39235	0.0256504	upregulated gene
319922	Vwc2	2.64639	0.0083012	upregulated gene
320078	Olfml2b	1.57718	0.00200725	upregulated gene
320712	Abi3bp	1.34619	0.0126973	upregulated gene
320916	Wscd2	5.3282	0.00213992	upregulated gene
320974	Lrrn4	1.47439	0.00939666	upregulated gene
320981	Enpp6	2.23333	2.5834e-08	upregulated gene
329065	Scd4	1.47004	0.000561609	upregulated gene
329641	Sertm1	2.59805	0.0340482	upregulated gene
329934	Foxo6	1.22209	0.0240229	upregulated gene
332175	Zdhhc23	1.76709	0.0452361	upregulated gene
338365	Slc41a2	1.03916	0.0469865	upregulated gene
380660	Acss3	1.95665	0.0157503	upregulated gene
381157	Greb1l	1.72505	0.0157022	upregulated gene
381199	Tmem151a	1.17532	0.00273952	upregulated gene
382111	Susd5	4.70785	0.00254119	upregulated gene
383787	Ankrd63	1.32185	0.044696	upregulated gene
399558	Flrt2	1.45764	0.00527775	upregulated gene
407800	Ecm2	1.12451	0.000957172	upregulated gene
433698	Fam205a1	1.5929	0.00420241	upregulated gene
50490	Nox4	4.1842	8.85552e-07	upregulated gene
50518	a	1.75888	2.25201e-05	upregulated gene
50909	C1ra	1.10899	0.000286148	upregulated gene
51795	Srpx	1.17101	0.00118324	upregulated gene
53318	Pdlim3	1.69267	4.44388e-12	upregulated gene
53320	Folh1	2.05783	0.0162122	upregulated gene
53614	Reck	1.41521	0.000286858	upregulated gene
53881	Slc5a3	1.67632	0.0224451	upregulated gene
53896	Slc7a10	4.85127	0.0327666	upregulated gene
54135	Lsr	1.49411	0.00236291	upregulated gene
54139	Irf6	2.20277	0.00015243	upregulated gene
54204	Septin1	1.05732	0.0367477	upregulated gene
545486	Tubb1	2.31011	0.015502	upregulated gene
54635	Pdgfc	1.84068	0.000411982	upregulated gene
54712	Plxnc1	1.66357	0.00050109	upregulated gene
55990	Fmo2	1.39604	2.94235e-08	upregulated gene
55994	Smad9	1.13889	0.00382168	upregulated gene
56047	Msln	1.32158	2.09547e-06	upregulated gene
56072	Lgals12	5.71968	0.0240833	upregulated gene
56078	Car5b	2.24242	0.0352376	upregulated gene
56175	Bace2	1.69613	0.00015243	upregulated gene
56193	Plek	1.10041	0.0322662	upregulated gene
56224	Tspan5	1.06179	0.0387896	upregulated gene
56363	Tmeff2	2.66634	0.0289231	upregulated gene
56473	Fads2	1.18771	0.00118324	upregulated gene
56760	Clec1b	1.93341	0.0239463	upregulated gene
56808	Cacna2d2	2.35133	0.0187853	upregulated gene
57249	Gabrq	3.00348	0.0131661	upregulated gene
57262	Retnla	1.60534	0.0202233	upregulated gene
57264	Retn	4.55309	0.017537	upregulated gene
57265	Fzd2	1.60367	0.000415471	upregulated gene
57349	Ppbp	1.8702	0.0315813	upregulated gene
574428	Zmynd15	1.1473	0.0367218	upregulated gene
574437	Xlr3b	2.60645	0.0249118	upregulated gene
57810	Cdon	1.12349	0.0153172	upregulated gene
58198	Sall1	2.35813	0.0159181	upregulated gene
58237	Nkain4	1.58244	0.000462793	upregulated gene
58994	Smpd3	1.14809	0.000347992	upregulated gene
59049	Slc22a17	1.24454	0.0413555	upregulated gene
59056	Evc	1.27769	0.00566808	upregulated gene
63913	Niban1	1.12701	0.0183444	upregulated gene
64011	Nrgn	1.05987	0.0350115	upregulated gene
64051	Sv2a	1.40145	0.0011718	upregulated gene
64075	Smoc1	2.88482	9.88735e-08	upregulated gene
64293	Stk32b	2.24786	0.0218692	upregulated gene
64929	Scel	2.73463	0.0103234	upregulated gene
654812	Angptl7	1.97453	0.00423523	upregulated gene
665119	Sec14l5	1.31677	0.0119273	upregulated gene
66573	Dzip1	1.43359	0.00315675	upregulated gene
667034	Pnp2	1.38346	0.0300148	upregulated gene
67547	Slc39a8	1.09828	0.0132628	upregulated gene
68169	Ndnf	1.78996	5.12187e-05	upregulated gene
68178	Cgnl1	1.17149	0.000633491	upregulated gene
68490	Zfp579	1.36308	0.0128981	upregulated gene
68655	Fndc1	1.12997	0.0279313	upregulated gene
68659	Gask1b	1.0375	0.0445377	upregulated gene
68743	Anln	1.71955	0.00736667	upregulated gene
68797	Pdgfrl	1.83134	0.00516597	upregulated gene
68859	Smim1	1.15506	0.0351129	upregulated gene
69454	Clic3	1.34163	0.0128581	upregulated gene
69538	Antxr1	1.38339	0.00168761	upregulated gene
69539	Trnp1	1.79027	8.72899e-07	upregulated gene
69772	Bdh2	2.63339	0.0493435	upregulated gene
70261	Chp2	1.45752	0.0231903	upregulated gene
70370	Fbln7	3.03069	0.0195663	upregulated gene
70415	Stk26	1.35189	0.0118617	upregulated gene
70676	Gulp1	1.0056	0.0062511	upregulated gene
70737	Cgn	1.53974	0.00881549	upregulated gene
70839	P2ry12	1.3183	0.0177177	upregulated gene
71111	Gpr39	2.16968	0.0239045	upregulated gene
71724	Aox3	1.67776	0.00484802	upregulated gene
71939	Apol6	2.474	0.0282244	upregulated gene
72361	Ces2g	1.2179	0.0128356	upregulated gene
72401	Slc43a1	1.02824	0.0305669	upregulated gene
72446	Prr5l	1.6216	0.0434842	upregulated gene
72536	Tagap	1.50927	0.0373786	upregulated gene
73649	Cybrd1	1.7148	0.00174474	upregulated gene
73732	Muc16	1.64826	0.00697742	upregulated gene
74013	Rftn2	1.21727	0.000313553	upregulated gene
74134	Cyp2s1	1.15268	0.0304487	upregulated gene
74186	Ccdc3	2.54145	0.00273634	upregulated gene
74190	Exoc3l4	1.15783	0.0306182	upregulated gene
74199	Vit	2.0676	2.22094e-06	upregulated gene
74442	Sgms2	1.2687	0.0403577	upregulated gene
74463	Exoc3l2	1.25909	0.0163012	upregulated gene
74466	Mfsd13b	2.19493	0.0439297	upregulated gene
74499	Sost	4.99201	0.00077122	upregulated gene
74574	Lvrn	1.27871	0.0321126	upregulated gene
74645	Tent5c	1.54218	0.000495493	upregulated gene
74761	Mxra8	1.01805	0.00473311	upregulated gene
75767	Rab11fip1	2.01151	0.00264253	upregulated gene
75769	Plppr5	4.673	0.0298749	upregulated gene
76184	Abca6	1.23753	0.0010452	upregulated gene
76376	Slc24a2	2.46877	0.0217733	upregulated gene
76509	Plet1	1.38913	0.0352894	upregulated gene
76820	Cyria	1.32446	0.0169318	upregulated gene
76933	Ifi27l2a	1.5237	0.00911172	upregulated gene
76976	Arxes2	2.82691	0.0107998	upregulated gene
77125	Il33	1.29292	0.049802	upregulated gene
77574	Tcaf1	1.09484	0.00412601	upregulated gene
77739	Adamtsl1	1.34463	0.0133265	upregulated gene
78070	Cpt1c	1.3842	0.00157996	upregulated gene
78177	Ninl	1.49042	0.000656656	upregulated gene
78255	Ralgps2	1.08858	0.00527775	upregulated gene
78560	Adgra2	1.15413	0.000266419	upregulated gene
78755	Fam122b	1.22193	0.0417567	upregulated gene
81907	Tmem108	2.24435	9.64465e-12	upregulated gene
83453	Chrdl1	1.99679	5.12187e-05	upregulated gene
83768	Dpp7	1.0823	0.0265155	upregulated gene
83921	Cemip2	1.07125	0.00362446	upregulated gene
84506	Hamp	5.15023	0.0228784	upregulated gene
93689	Lmod1	2.57885	0.000116088	upregulated gene
93695	Gpnmb	1.66861	0.00123436	upregulated gene
93735	Wnt16	5.92467	0.013316	upregulated gene
93960	Nkd1	1.7506	0.0218692	upregulated gene
94214	Spock2	1.11611	0.000459109	upregulated gene
94216	Col4a6	3.3042	0.0380985	upregulated gene
94249	Slc24a3	1.36804	0.0492492	upregulated gene
94284	Ugt1a6a	2.8562	0.0353157	upregulated gene
94353	Hmgn3	1.12671	0.00468825	upregulated gene
98932	Myl9	2.46843	0.0218692	upregulated gene
99887	Tlcd4	1.11528	0.0183268	upregulated gene
100041874	Gm3558	-2.34899	0.0191936	downregulated gene
100042065	Gm3646	-1.07083	0.0365816	downregulated gene
100101807	Fam177a2	-5.84452	0.0414009	downregulated gene
102637511	Strit1	-2.19829	1.26703e-10	downregulated gene
108167830	Gm46240	-1.90144	4.60477e-12	downregulated gene
12292	Cacna1s	-1.00555	0.0133265	downregulated gene
12335	Capn3	-1.23262	0.0274645	downregulated gene
14695	Gnb3	-1.74709	0.000830078	downregulated gene
16005	Igfals	-1.54267	1.44954e-07	downregulated gene
16467	Atcay	-1.06667	0.0162122	downregulated gene
16874	Lhx6	-1.11187	0.0201541	downregulated gene
17750	Mt2	-1.18572	0.00957636	downregulated gene
17906	Myl2	-1.09605	0.00130632	downregulated gene
19215	Ptgds	-1.1585	0.0491127	downregulated gene
194231	Cnksr1	-1.42261	2.05816e-05	downregulated gene
20425	Shmt1	-1.3001	0.00250841	downregulated gene
213402	Armc2	-1.12706	0.000100023	downregulated gene
213989	Tmem82	-1.38689	0.0028522	downregulated gene
215113	Slc43a2	-1.09109	5.64361e-06	downregulated gene
22229	Ucp3	-2.12365	2.51054e-05	downregulated gene
231503	Tmem150c	-1.09286	0.00250541	downregulated gene
234421	Cib3	-3.49754	0.0103724	downregulated gene
271424	Ip6k3	-1.11013	0.000411982	downregulated gene
271813	Agbl2	-1.60008	0.0352198	downregulated gene
27273	Pdk4	-2.5762	0.001307	downregulated gene
30924	Angptl3	-1.84001	0.0125066	downregulated gene
319554	Idi1	-1.47306	0.0335924	downregulated gene
353211	Prune2	-1.02125	3.09675e-09	downregulated gene
384071	Slc25a34	-1.12309	0.0244532	downregulated gene
399548	Scn4b	-1.31336	0.0195813	downregulated gene
55987	Cpxm2	-1.45099	0.0216271	downregulated gene
56338	Txnip	-1.15429	0.00362628	downregulated gene
56788	Scube2	-1.257	5.87933e-06	downregulated gene
57752	Tacc2	-1.15495	0.00119902	downregulated gene
58916	Myot	-1.26247	0.00344022	downregulated gene
66469	Prxl2b	-1.13103	3.68486e-07	downregulated gene
668940	Myh7b	-1.4714	5.1149e-05	downregulated gene
66968	Plin5	-1.03174	0.0353886	downregulated gene
67149	Nkain1	-1.15661	6.87063e-06	downregulated gene
68222	Fam166a	-1.13331	0.00226285	downregulated gene
68404	Nrn1	-1.51458	0.00119902	downregulated gene
70652	Tmem144	-1.26245	8.27132e-08	downregulated gene
74147	Ehhadh	-1.39911	0.00830054	downregulated gene
74318	Hopx	-1.00139	3.11015e-06	downregulated gene
74492	Kbtbd13	-1.37429	0.0107205	downregulated gene
77462	Tmem116	-1.014	0.00615409	downregulated gene
77782	Polq	-1.40938	1.27403e-07	downregulated gene
78321	Ankrd23	-1.3064	0.0213397	downregulated gene
94089	Trim7	-1.3625	7.27834e-11	downregulated gene
