# Supplementary material for: Excessive Sodium Intake Leads to Cardiovascular Disease by Promoting Sex-Specific Dysfunction of Murine Heart
Source: Front Nutr. 2022 Jul 1;9:830738. doi: 10.3389/fnut.2022.830738 (PMC9285006; doi:10.3389/fnut.2022.830738)
Supplement: Supplementary file 2 [file Table_2.XLSX]

## Sheet: Sheet1
Gene ID	Gene Symbol	log2 (FH8W / CONFH)	Qvalue (FH8W / CONFH)	Mark
100042150	Nrg2	1.67338	0.000126	upregulated gene
100342	Tent5b	2.23	0.00149921	upregulated gene
101056232	Gm29804	1.86147	0.00413338	upregulated gene
11304	Abca4	1.44078	0.000768	upregulated gene
11600	Angpt1	1.27007	1.32e-11	upregulated gene
11688	Alox8	3.7819	0.00096	upregulated gene
11815	Apod	1.26392	5.04e-05	upregulated gene
11910	Atf3	1.48001	0.0154725	upregulated gene
11937	Atp2a1	2.84735	0.00645058	upregulated gene
12294	Cacna2d3	2.67656	0.0225806	upregulated gene
12404	Cbln1	3.4429	0.0357944	upregulated gene
12411	Cbs	2.93688	0.0070401	upregulated gene
12803	Cntf	2.63488	0.0310798	upregulated gene
12804	Cntfr	2.14637	0.000202	upregulated gene
13653	Egr1	1.09736	0.00229967	upregulated gene
14009	Etv1	1.05283	0.000278	upregulated gene
14067	F5	1.98943	0.0292363	upregulated gene
140781	Myh7	1.67801	1.38e-09	upregulated gene
14167	Fgf12	5.27076	0.0463812	upregulated gene
14219	Ccn2	1.45863	2.7e-05	upregulated gene
14281	Fos	2.61674	0.000247	upregulated gene
14527	Gcgr	5.19478	0.00738146	upregulated gene
14613	Gja5	2.28296	0.0490236	upregulated gene
14677	Gnai1	1.86102	0.00847076	upregulated gene
15165	Hcn1	2.15093	0.00813539	upregulated gene
15370	Nr4a1	1.26508	0.000202	upregulated gene
16009	Igfbp3	1.36566	6.21e-11	upregulated gene
16399	Itga2b	1.67385	0.0460142	upregulated gene
16492	Kcna4	2.16277	0.000263	upregulated gene
16519	Kcnj3	1.16801	0.000142	upregulated gene
16521	Kcnj5	1.0547	0.00440697	upregulated gene
16560	Kif1a	2.57658	0.00817198	upregulated gene
16763	Lad1	2.05655	1.14e-09	upregulated gene
16948	Lox	1.13133	0.0413184	upregulated gene
16975	Lrp8	2.55129	0.0165799	upregulated gene
17392	Mmp3	1.92774	0.0276453	upregulated gene
17967	Ncam1	1.65986	0.00307901	upregulated gene
18054	Ngp	3.73591	0.00738146	upregulated gene
18616	Peg3	1.94298	3.91e-05	upregulated gene
18619	Penk	1.58686	3.27e-07	upregulated gene
18796	Plcb2	1.10708	0.0319323	upregulated gene
19049	Ppp1r1b	4.72447	0.00412309	upregulated gene
19293	Pvalb	4.45976	0.0485963	upregulated gene
193003	Pirt	1.16367	0.0070401	upregulated gene
19652	Rbm3	1.19824	2.26e-07	upregulated gene
19888	Rp1	1.43581	0.00159202	upregulated gene
20201	S100a8	2.88092	0.0334785	upregulated gene
20202	S100a9	2.83959	0.000754	upregulated gene
20360	Sema6c	1.42893	0.000307	upregulated gene
20420	Shd	2.72668	0.00401091	upregulated gene
20429	Shox2	2.98099	0.0212729	upregulated gene
20564	Slit3	1.4589	0.0132708	upregulated gene
20617	Snca	1.24389	0.00803279	upregulated gene
20716	Serpina3n	1.68805	0.00804004	upregulated gene
20720	Serpine2	1.15141	0.000683	upregulated gene
209195	Clic6	5.07112	0.00413338	upregulated gene
211187	Lrtm2	3.28788	0.043562	upregulated gene
211323	Nrg1	2.05174	0.024367	upregulated gene
21367	Cntn2	4.428	9.78e-05	upregulated gene
21388	Tbx5	1.37234	0.000202	upregulated gene
215303	Camk1g	3.75344	0.000699	upregulated gene
21743	Inmt	1.67105	5.49e-07	upregulated gene
219134	Shisa2	2.10852	0.0482533	upregulated gene
22337	Vdr	2.34197	0.0135808	upregulated gene
225518	Prdm6	2.69283	0.0336526	upregulated gene
226040	Tmem252	1.43432	0.036026	upregulated gene
230899	Nppa	4.40733	0.039881	upregulated gene
233765	Plekha7	2.91129	0.00803279	upregulated gene
234797	6430548M08Rik	1.04537	0.0171037	upregulated gene
236900	Pdk3	1.40104	0.0357202	upregulated gene
23836	Cdh20	2.03336	0.000313	upregulated gene
23882	Gadd45g	1.7661	0.00738146	upregulated gene
239618	Pdzrn4	1.40596	0.00471465	upregulated gene
240058	Cpne5	4.07593	0.00835735	upregulated gene
244416	Ppp1r3b	1.1924	0.000804	upregulated gene
246104	Rhbdl3	1.0776	0.0070401	upregulated gene
269116	Nfasc	3.59752	0.00192007	upregulated gene
319317	Snhg11	1.23351	0.0248998	upregulated gene
319922	Vwc2	2.29792	0.00338988	upregulated gene
353155	Gjd3	3.28597	0.00776372	upregulated gene
381835	Sbk3	5.05993	7.91e-05	upregulated gene
381836	Sbk2	2.69692	0.00472911	upregulated gene
383787	Ankrd63	1.6219	4.85e-07	upregulated gene
403395	Clec3a	5.9409	0.0030946	upregulated gene
432530	Adcy1	2.82681	0.000442	upregulated gene
434797	Gm5640	3.54509	0.00900147	upregulated gene
50518	a	1.48524	0.0357202	upregulated gene
53318	Pdlim3	1.29974	0.00438156	upregulated gene
54352	Irx5	1.23841	6.28e-05	upregulated gene
54612	Sfrp5	4.52061	0.00105849	upregulated gene
58200	Ppp1r1a	2.51067	0.0303047	upregulated gene
58226	Cacna1h	3.48939	0.000202	upregulated gene
59049	Slc22a17	1.34837	0.0128781	upregulated gene
64051	Sv2a	1.25994	0.000442	upregulated gene
640524	Sptbn5	2.28205	0.00506713	upregulated gene
64435	Fcamr	4.19797	0.00149921	upregulated gene
65086	Lpar3	3.06145	0.0152418	upregulated gene
666060	Frmpd1	5.42168	0.0050026	upregulated gene
66959	Dusp26	2.57088	0.0070401	upregulated gene
67272	Cmtm5	1.30195	2.62e-24	upregulated gene
68169	Ndnf	1.38489	0.00262317	upregulated gene
68490	Zfp579	1.44437	0.000754	upregulated gene
69354	Slc38a4	1.06449	0.0320968	upregulated gene
69539	Trnp1	1.40471	0.0262614	upregulated gene
69908	Rab3b	3.00065	0.00528006	upregulated gene
70807	Arrdc2	1.18807	0.00163297	upregulated gene
71724	Aox3	2.43029	0.0124976	upregulated gene
74071	Lmntd1	5.18915	0.00476433	upregulated gene
74365	Lonrf3	1.31198	0.0251574	upregulated gene
75409	Slitrk5	5.38863	0.0469419	upregulated gene
75769	Plppr5	4.4411	0.0261819	upregulated gene
76376	Slc24a2	3.91524	4.19e-05	upregulated gene
76820	Cyria	1.38229	0.00738146	upregulated gene
76964	2610028H24Rik	1.91571	0.0017779	upregulated gene
89867	Sec16b	1.03969	0.020917	upregulated gene
93674	Nat8f3	3.84514	0.00835735	upregulated gene
94214	Spock2	1.50157	8.27e-05	upregulated gene
102638555	'Gm38510'	-2.55965	0.0357311	downregulated gene
102641031	'LOC102641031'	-1.49412	0.00024671	downregulated gene
103988	'Gck'	-1.28066	8.55557e-05	downregulated gene
112407	'Egln3'	-1.04852	0.000661407	downregulated gene
12561	'Cdh4'	-1.38026	0.000407163	downregulated gene
12790	'Cnga3'	-1.05257	0.0490236	downregulated gene
12825	'Col3a1'	-1.25588	3.5537e-05	downregulated gene
12959	'Cryba4'	-1.22883	0.0333486	downregulated gene
15166	'Hcn2'	-1.26795	0.000754345	downregulated gene
15505	'Hsph1'	-1.11418	4.91456e-09	downregulated gene
170721	'Papln'	-1.03471	0.00103238	downregulated gene
17294	'Mest'	-1.10822	0.00661474	downregulated gene
17329	'Cxcl9'	-1.75461	2.51127e-05	downregulated gene
17395	'Mmp9'	-2.16366	0.00801691	downregulated gene
18782	'Pla2g2d'	-2.4988	1.49661e-07	downregulated gene
19713	'Ret'	-1.09307	0.039881	downregulated gene
21973	'Top2a'	-1.40801	0.0497825	downregulated gene
231503	'Tmem150c'	-1.08999	0.0250196	downregulated gene
233246	'Ano5'	-2.2442	0.000153786	downregulated gene
234219	'Helt'	-1.55901	0.0410563	downregulated gene
237558	'Myrfl'	-2.04279	0.00376385	downregulated gene
238276	'Akap5'	-1.35204	0.039881	downregulated gene
23969	'Pacsin1'	-1.78997	0.0032292	downregulated gene
240879	'Mettl11b'	-2.83714	0.037236	downregulated gene
243961	'Shank1'	-1.02784	0.0214612	downregulated gene
246730	'Oas1a'	-1.11838	0.0100827	downregulated gene
26434	'Prnd'	-2.25513	0.00600401	downregulated gene
268958	'Capn11'	-8.88284	0.0195782	downregulated gene
30878	'Apln'	-1.34189	0.0385067	downregulated gene
399548	'Scn4b'	-2.03405	4.68142e-14	downregulated gene
545260	'Arsi'	-2.15608	0.00835735	downregulated gene
55987	'Cpxm2'	-1.47696	3.74798e-24	downregulated gene
65079	'Rtn4r'	-1.21293	0.00348319	downregulated gene
67149	'Nkain1'	-1.48741	6.40057e-09	downregulated gene
69065	'Chac1'	-1.19726	0.00227372	downregulated gene
78354	'2210407C18Rik'	-1.5255	0.00801691	downregulated gene
94089	'Trim7'	-1.09355	0.000755677	downregulated gene
94352	'Loxl2'	-1.0474	2.47173e-06	downregulated gene
