# Supplementary material for: Excessive Sodium Intake Leads to Cardiovascular Disease by Promoting Sex-Specific Dysfunction of Murine Heart
Source: Front Nutr. 2022 Jul 1;9:830738. doi: 10.3389/fnut.2022.830738 (PMC9285006; doi:10.3389/fnut.2022.830738)
Supplement: Supplementary file 3 [file Table_3.XLSX]

## Sheet: Sheet1
Gene ID	Gene Symbol	log2 (CONMH / CONFH)	Qvalue (CONMH / CONFH)	Mark
100042555	Gm13305	3.8845	0.0290929	upregulated gene
100342	Tent5b	1.49888	0.012282	upregulated gene
102278	Cpne7	2.74243	1.83416e-06	upregulated gene
102637511	Strit1	1.08721	0.0019278	upregulated gene
103784	Wdr92	1.50154	7.32943e-06	upregulated gene
104010	Cdh22	1.09545	0.00798066	upregulated gene
105246807	Gm42031	1.31618	6.46715e-05	upregulated gene
109828	C7	2.10145	2.41463e-13	upregulated gene
109979	Art3	1.02833	4.93888e-39	upregulated gene
110595	Timp4	1.64848	0.0288371	upregulated gene
115489690	Gm52606	1.34078	8.43538e-06	upregulated gene
115490151	Gm52795	1.89177	4.26243e-10	upregulated gene
11606	Agt	1.33655	0.0109696	upregulated gene
11865	Arntl	1.08608	0.0195208	upregulated gene
11910	Atf3	1.69416	3.4204e-08	upregulated gene
12351	Car4	1.001	2.40737e-06	upregulated gene
12575	Cdkn1a	2.17214	2.29678e-28	upregulated gene
12702	Socs3	1.30498	6.46715e-05	upregulated gene
12931	Crlf1	1.62057	0.0294537	upregulated gene
13078	Cyp1b1	1.11426	0.00986247	upregulated gene
13088	Cyp2b10	2.30656	0.00711088	upregulated gene
13616	Edn3	2.69509	1.62112e-05	upregulated gene
140781	Myh7	1.96099	0.00254473	upregulated gene
14229	Fkbp5	2.36142	9.55833e-44	upregulated gene
14281	Fos	2.10792	8.92695e-05	upregulated gene
14344	Fut2	2.4431	1.78098e-05	upregulated gene
15200	Hbegf	1.00813	1.88343e-06	upregulated gene
15482	Hspa1l	1.0194	0.00122183	upregulated gene
15483	Hsd11b1	1.20802	2.52388e-07	upregulated gene
15511	Hspa1b	1.40851	2.04232e-05	upregulated gene
16324	Inhbb	1.01	0.0366068	upregulated gene
16819	Lcn2	2.82551	6.09294e-22	upregulated gene
16948	Lox	2.16097	9.69513e-14	upregulated gene
16975	Lrp8	2.12316	0.00686303	upregulated gene
171180	Syt12	1.70362	2.33684e-10	upregulated gene
17133	Maff	1.2622	2.87729e-07	upregulated gene
17190	Mbd1	1.3507	0.0150686	upregulated gene
17392	Mmp3	1.41766	0.000684952	upregulated gene
17474	Clec4d	2.7899	0.00152809	upregulated gene
17748	Mt1	1.65341	7.3739e-06	upregulated gene
17750	Mt2	2.30312	1.5754e-06	upregulated gene
17930	Myom2	1.15292	2.07929e-17	upregulated gene
18124	Nr4a3	1.67522	1.35421e-06	upregulated gene
18619	Penk	1.13645	0.000645573	upregulated gene
18654	Pgf	1.09375	0.00226383	upregulated gene
18787	Serpine1	1.33413	7.90148e-14	upregulated gene
18793	Plaur	1.05082	0.0370512	upregulated gene
193740	Hspa1a	1.40061	5.08037e-06	upregulated gene
194231	Cnksr1	1.45657	4.2408e-12	upregulated gene
20296	Ccl2	1.20067	0.0279611	upregulated gene
20305	Ccl6	1.56591	2.74674e-22	upregulated gene
20308	Ccl9	1.35392	5.38067e-10	upregulated gene
20356	Sema5a	1.07814	0.00084211	upregulated gene
20592	Kdm5d	10.2313	9.72305e-15	upregulated gene
20716	Serpina3n	2.54923	3.74844e-06	upregulated gene
20965	Syn2	1.08581	0.00212813	upregulated gene
211949	Spsb4	1.04471	0.00249081	upregulated gene
212980	Slc45a3	1.07612	0.000117998	upregulated gene
215627	Zbtb8b	1.29555	1.56135e-15	upregulated gene
21857	Timp1	1.26549	0.000277163	upregulated gene
22064	Trpc2	7.45184	1.33024e-06	upregulated gene
22290	Uty	1.9156	9.70355e-32	upregulated gene
223513	Abra	1.11025	3.82802e-12	upregulated gene
226695	Ifi205	1.00555	8.70574e-06	upregulated gene
231532	Arhgap24	1.14448	1.70963e-14	upregulated gene
233813	Vwa3a	1.6099	5.36961e-12	upregulated gene
235130	Adamts15	1.45486	1.92462e-08	upregulated gene
258571	Olfr1033	1.29748	7.24129e-21	upregulated gene
268709	Fam107a	1.18795	1.57417e-06	upregulated gene
26900	Ddx3y	11.3413	1.13539e-18	upregulated gene
26908	Eif2s3y	7.14772	1.03193e-73	upregulated gene
27273	Pdk4	2.60439	0.0319001	upregulated gene
319765	Igf2bp2	1.0073	0.00685799	upregulated gene
329977	Fhad1	3.02953	0.0162291	upregulated gene
381845	Rnf225	1.71954	0.0226412	upregulated gene
432530	Adcy1	2.03954	0.000299853	upregulated gene
50769	Atp8a2	1.01697	0.015327	upregulated gene
53608	Map3k6	1.13162	4.69731e-12	upregulated gene
54352	Irx5	1.18995	5.77959e-05	upregulated gene
56546	Sec1	3.14599	0.00725869	upregulated gene
57435	Plin4	1.02469	9.11934e-17	upregulated gene
57752	Tacc2	1.3593	6.23961e-20	upregulated gene
57875	Angptl4	2.21024	0.0459101	upregulated gene
58916	Myot	1.53711	0.00212813	upregulated gene
63954	Rbp7	1.27711	0.000847921	upregulated gene
666907	Ms4a4a	1.36076	0.0246864	upregulated gene
67922	Fam32a	1.0433	1.29454e-10	upregulated gene
68774	Ms4a6d	1.54454	4.83271e-06	upregulated gene
69852	Tcf23	1.51046	5.71568e-05	upregulated gene
70080	Igsf23	2.07784	2.64617e-05	upregulated gene
71816	Rnf180	1.52067	6.97524e-10	upregulated gene
73844	Ankrd45	1.15094	0.0386084	upregulated gene
74365	Lonrf3	1.42807	0.00344572	upregulated gene
74453	Cfap53	1.15245	7.77958e-14	upregulated gene
74574	Lvrn	1.14417	0.0333062	upregulated gene
75750	Slc10a6	1.06103	0.00370463	upregulated gene
77717	Smim41	1.67421	0.00123563	upregulated gene
78703	Zfp972	1.9721	3.47454e-15	upregulated gene
94242	Tinagl1	1.00081	9.53264e-11	upregulated gene
100041420	Gm3325	-1.07448	0.0370512	downregulated gene
100043123	Cd300ld4	-3.27472	0.00749731	downregulated gene
100503085	Klhl3	-1.05189	0.000181172	downregulated gene
100862072	Gm21451	-1.59737	0.00964703	downregulated gene
102641031	LOC102641031	-1.2014	0.000711553	downregulated gene
103968	Plin1	-4.48551	0.000956623	downregulated gene
104001	Rtn1	-1.04457	0.0212968	downregulated gene
105244831	Gm40367	-1.00122	0.00193305	downregulated gene
106407	Slc51a	-2.74042	0.0428573	downregulated gene
108151	Sema3d	-1.07289	0.00983481	downregulated gene
110257	Hba-a2	-1.02366	0.00765322	downregulated gene
110310	Krt7	-1.51905	0.037068	downregulated gene
110557	H2-Q6	-1.03449	2.01427e-06	downregulated gene
110558	H2-Q9	-1.36788	0.00126469	downregulated gene
11433	Acp5	-1.68838	0.0208204	downregulated gene
11537	Cfd	-6.06956	0.00371861	downregulated gene
115487111	Gm29667	-1.18299	0.00650655	downregulated gene
115488942	Gm29417	-1.51809	0.000770231	downregulated gene
11829	Aqp4	-1.88002	6.49679e-08	downregulated gene
12265	Ciita	-1.0903	0.0288371	downregulated gene
12274	C6	-2.2905	0.0360676	downregulated gene
12350	Car3	-5.52506	0.0289858	downregulated gene
12504	Cd4	-1.54927	0.043456	downregulated gene
12772	Ccr2	-1.04673	0.0350527	downregulated gene
12818	Col14a1	-2.16972	1.89505e-36	downregulated gene
13058	Cybb	-1.01222	1.47207e-05	downregulated gene
13170	Dbp	-1.38384	5.02689e-30	downregulated gene
13421	Dnase1l3	-3.15057	0.0115678	downregulated gene
13482	Dpp4	-1.59293	2.8572e-08	downregulated gene
14089	Fap	-1.01835	0.0491068	downregulated gene
14169	Fgf14	-1.7742	0.0135461	downregulated gene
14256	Flt3l	-1.05206	0.00011001	downregulated gene
14585	Gfra1	-1.08255	7.36502e-06	downregulated gene
14632	Gli1	-1.10312	0.0403413	downregulated gene
14960	H2-Aa	-1.15453	5.5131e-11	downregulated gene
14961	H2-Ab1	-1.21807	1.08637e-13	downregulated gene
14969	H2-Eb1	-1.16975	4.86946e-09	downregulated gene
14999	H2-DMb1	-1.07132	0.002069	downregulated gene
15002	H2-Ob	-1.93156	0.0421183	downregulated gene
15959	Ifit3	-1.01995	3.58964e-08	downregulated gene
16145	Igtp	-1.12729	4.36718e-11	downregulated gene
16408	Itgal	-1.12604	0.0454759	downregulated gene
16421	Itgb7	-1.46535	0.0258596	downregulated gene
16565	Kif21b	-1.01759	0.0471157	downregulated gene
16716	Ky	-1.14096	1.24788e-07	downregulated gene
16764	Aff3	-1.22506	0.00813818	downregulated gene
16790	Anpep	-1.1223	6.3661e-08	downregulated gene
16847	Lepr	-1.22701	0.00189123	downregulated gene
16912	Psmb9	-1.15484	1.12535e-05	downregulated gene
16988	Lst1	-1.45136	0.0330226	downregulated gene
17022	Lum	-1.18367	9.48316e-20	downregulated gene
17079	Cd180	-1.54995	0.0361742	downregulated gene
17312	Clec10a	-1.99904	2.45861e-05	downregulated gene
17329	Cxcl9	-1.74928	1.44942e-09	downregulated gene
17395	Mmp9	-2.46442	0.0175318	downregulated gene
17472	Gbp4	-1.08272	9.78366e-10	downregulated gene
17926	Myoc	-1.27248	0.0162015	downregulated gene
18751	Prkcb	-1.08413	0.0143925	downregulated gene
18782	Pla2g2d	-2.53874	2.28877e-10	downregulated gene
18784	Pla2g5	-1.09779	7.2496e-10	downregulated gene
19116	Prlr	-1.18807	7.3739e-06	downregulated gene
19242	Ptn	-1.48027	0.00214544	downregulated gene
19266	Ptprd	-1.42672	0.018035	downregulated gene
20256	Clec11a	-1.4851	0.0287379	downregulated gene
20319	Sfrp2	-1.95758	0.000124609	downregulated gene
20345	Selplg	-1.1111	0.00054968	downregulated gene
20737	Spn	-1.4322	0.0442221	downregulated gene
209378	Itih5	-1.1618	1.13098e-08	downregulated gene
20981	Syt3	-1.25811	0.00660729	downregulated gene
210622	Pamr1	-1.67262	4.73263e-06	downregulated gene
211945	Plekhh1	-1.41869	0.0327075	downregulated gene
212190	Ubxn10	-1.70931	0.0123525	downregulated gene
21354	Tap1	-1.07934	1.34784e-06	downregulated gene
213948	Atg9b	-1.79218	0.00601378	downregulated gene
216441	Slc26a10	-1.033	1.17138e-10	downregulated gene
216864	Mgl2	-1.22539	2.02618e-05	downregulated gene
217166	Nr1d1	-1.05632	0.0174592	downregulated gene
22042	Tfrc	-1.07052	4.38116e-06	downregulated gene
22419	Wnt5b	-1.09972	0.0301971	downregulated gene
224840	Treml4	-5.26029	0.0177761	downregulated gene
225594	Gm4841	-2.14589	0.00174087	downregulated gene
229599	Ciart	-1.12219	1.11204e-09	downregulated gene
229898	Gbp5	-1.3168	7.83557e-09	downregulated gene
229900	Gbp7	-1.05089	5.33274e-07	downregulated gene
234219	Helt	-1.50772	0.0299658	downregulated gene
234267	Gpm6a	-1.08363	0.0082427	downregulated gene
234311	Ddx60	-1.25162	0.00126469	downregulated gene
234673	Ces2e	-1.75679	0.00436481	downregulated gene
235312	C1qtnf5	-1.09993	0.000989066	downregulated gene
23796	Aplnr	-1.24126	3.89177e-10	downregulated gene
238276	Akap5	-1.57594	0.0046476	downregulated gene
240327	Gm4951	-1.80182	0.00189123	downregulated gene
240328	F830016B08Rik	-1.12738	0.00575245	downregulated gene
24108	Ubd	-4.97489	0.0391926	downregulated gene
241226	Itga8	-1.49781	0.000590238	downregulated gene
241327	Olfml2a	-1.39825	0.00629742	downregulated gene
241528	Lrrc55	-2.48331	6.67182e-06	downregulated gene
242050	Igsf10	-1.25297	0.00548021	downregulated gene
243085	Ugt2b35	-2.23085	0.0167218	downregulated gene
246278	Cd207	-5.87577	0.00295457	downregulated gene
260315	Nav3	-1.15878	0.00067816	downregulated gene
26399	Map2k6	-1.58816	1.5754e-06	downregulated gene
268890	Lsamp	-1.64855	0.00206873	downregulated gene
268970	Arhgap28	-1.03363	0.0059306	downregulated gene
26968	Islr	-1.05013	7.77958e-14	downregulated gene
272158	Poln	-1.32623	0.00490908	downregulated gene
319480	Itga11	-1.25786	0.000781198	downregulated gene
328561	Apol10b	-1.30915	0.000284028	downregulated gene
329934	Foxo6	-1.54351	0.000132169	downregulated gene
381310	Stum	-1.18536	0.00144394	downregulated gene
382551	Cd300ld3	-1.24211	0.00665285	downregulated gene
434341	Nlrc5	-1.12267	0.000110448	downregulated gene
54204	Septin1	-1.20937	0.00102679	downregulated gene
54378	Cacng6	-1.30348	0.000385576	downregulated gene
545030	Wdfy4	-1.04444	0.0084664	downregulated gene
54712	Plxnc1	-1.27673	0.0023248	downregulated gene
55932	Gbp3	-1.23853	1.74241e-07	downregulated gene
623121	Ifi213	-1.43598	0.000876042	downregulated gene
631323	Gm12250	-1.76367	5.36872e-05	downregulated gene
654812	Angptl7	-1.25926	0.00948869	downregulated gene
66573	Dzip1	-1.13961	0.0152763	downregulated gene
667977	Gm8909	-1.03834	0.000457103	downregulated gene
67564	Tmem35a	-1.11658	0.0161448	downregulated gene
67893	Tmem86a	-1.01341	3.82802e-12	downregulated gene
68655	Fndc1	-1.90037	2.22183e-29	downregulated gene
68846	Rnf208	-1.85387	0.00394499	downregulated gene
69142	Cd209f	-1.60872	0.0242099	downregulated gene
69183	C1qtnf2	-1.28924	4.36235e-05	downregulated gene
69352	Necab1	-2.22172	0.0162781	downregulated gene
69538	Antxr1	-1.081	8.68453e-08	downregulated gene
70261	Chp2	-1.40512	0.0362241	downregulated gene
73649	Cybrd1	-1.62352	0.0021008	downregulated gene
74007	Btbd11	-1.02523	0.0267354	downregulated gene
74096	Hvcn1	-1.20624	0.037068	downregulated gene
74511	Lrrc17	-1.0291	0.00276509	downregulated gene
74748	Slamf8	-1.79979	0.0497033	downregulated gene
76293	Mfap4	-1.28306	1.89824e-10	downregulated gene
80297	Sptbn4	-1.98786	0.00106111	downregulated gene
98365	Slamf9	-1.14203	0.00474093	downregulated gene
