# Supplementary material for: Excessive Sodium Intake Leads to Cardiovascular Disease by Promoting Sex-Specific Dysfunction of Murine Heart
Source: Front Nutr. 2022 Jul 1;9:830738. doi: 10.3389/fnut.2022.830738 (PMC9285006; doi:10.3389/fnut.2022.830738)
Supplement: Supplementary file 5 [file Table_5.XLSX]

## Sheet: Sheet1
GO_P Term ID	GO_P Term Desc	GO_P Term Level1	GO_P Term Level2	Rich Ratio	Q value
GO:0070374	positive regulation of ERK1 and ERK2 cascade	biological_process	biological regulation	0.017094	0.000787153
GO:0071230	cellular response to amino acid stimulus	biological_process	cellular process	0.046875	0.000787153
GO:0050731	positive regulation of peptidyl-tyrosine phosphorylation	biological_process	biological regulation	0.0254237	0.0027191
GO:0008284	positive regulation of cell proliferation	biological_process	biological regulation	0.00641026	0.0101644
GO:0030335	positive regulation of cell migration	biological_process	cellular process	0.0119522	0.0101644
GO:0035790	platelet-derived growth factor receptor-alpha signaling pathway	biological_process	cellular process	1	0.0101644
GO:0048008	platelet-derived growth factor receptor signaling pathway	biological_process	biological regulation	0.0512821	0.0101644
GO:0051781	positive regulation of cell division	biological_process	biological regulation	0.0416667	0.0101644
GO:0086103	G protein-coupled receptor signaling pathway involved in heart process	biological_process	biological regulation	1	0.0101644
GO:1905835	cellular response to pyrimidine ribonucleotide	biological_process	cellular process	1	0.0101644
GO:2000536	negative regulation of entry of bacterium into host cell	biological_process	regulation of biological process	1	0.0101644
GO:2000739	regulation of mesenchymal stem cell differentiation	biological_process	biological regulation	1	0.0101644
GO:0048146	positive regulation of fibroblast proliferation	biological_process	cell proliferation	0.0289855	0.0115229
GO:0032490	detection of molecule of bacterial origin	biological_process	multi-organism process	0.5	0.0135489
GO:0035262	gonad morphogenesis	biological_process	developmental process	0.5	0.0135489
GO:0038041	cross-receptor inhibition within G protein-coupled receptor heterodimer	biological_process	biological regulation	0.5	0.0135489
GO:0038044	transforming growth factor-beta secretion	biological_process	cellular process	0.5	0.0135489
GO:0050748	negative regulation of lipoprotein metabolic process	biological_process	cellular process	0.5	0.0135489
GO:0030149	sphingolipid catabolic process	biological_process	cellular process	0.333333	0.0145284
GO:0038091	positive regulation of cell proliferation by VEGF-activated platelet derived growth factor receptor signaling pathway	biological_process	biological regulation	0.333333	0.0145284
GO:0045715	negative regulation of low-density lipoprotein particle receptor biosynthetic process	biological_process	biological regulation	0.333333	0.0145284
GO:0060326	cell chemotaxis	biological_process	cellular process	0.0181818	0.0145284
GO:0061047	positive regulation of branching involved in lung morphogenesis	biological_process	biological regulation	0.333333	0.0145284
GO:0071415	cellular response to purine-containing compound	biological_process	cellular process	0.333333	0.0145284
GO:0071603	endothelial cell-cell adhesion	biological_process	biological adhesion	0.333333	0.0145284
GO:0072277	metanephric glomerular capillary formation	biological_process	developmental process	0.333333	0.0145284
GO:0006475	internal protein amino acid acetylation	biological_process	metabolic process	0.25	0.0162413
GO:0006935	chemotaxis	biological_process	response to stimulus	0.0142857	0.0162413
GO:0007275	multicellular organism development	biological_process	developmental process	0.0034662	0.0162413
GO:0009887	animal organ morphogenesis	biological_process	developmental process	0.0141844	0.0162413
GO:0030321	transepithelial chloride transport	biological_process	localization	0.166667	0.0162413
GO:0031587	positive regulation of inositol 1,4,5-trisphosphate-sensitive calcium-release channel activity	biological_process	biological regulation	0.2	0.0162413
GO:0032369	negative regulation of lipid transport	biological_process	negative regulation of biological process	0.2	0.0162413
GO:0032962	positive regulation of inositol trisphosphate biosynthetic process	biological_process	biological regulation	0.166667	0.0162413
GO:0034103	regulation of tissue remodeling	biological_process	biological regulation	0.166667	0.0162413
GO:0036294	cellular response to decreased oxygen levels	biological_process	response to stimulus	0.25	0.0162413
GO:0038027	apolipoprotein A-I-mediated signaling pathway	biological_process	biological regulation	0.2	0.0162413
GO:0060437	lung growth	biological_process	multicellular organismal process	0.25	0.0162413
GO:0071731	response to nitric oxide	biological_process	response to stimulus	0.166667	0.0162413
GO:0097647	amylin receptor signaling pathway	biological_process	biological regulation	0.166667	0.0162413
GO:1901388	regulation of transforming growth factor beta activation	biological_process	biological regulation	0.2	0.0162413
GO:1903243	negative regulation of cardiac muscle hypertrophy in response to stress	biological_process	biological regulation	0.166667	0.0162413
GO:1905665	positive regulation of calcium ion import across plasma membrane	biological_process	biological regulation	0.166667	0.0162413
GO:1990410	adrenomedullin receptor signaling pathway	biological_process	biological regulation	0.25	0.0162413
GO:2000394	positive regulation of lamellipodium morphogenesis	biological_process	biological regulation	0.166667	0.0162413
GO:0010544	negative regulation of platelet activation	biological_process	biological regulation	0.142857	0.018137
GO:2000766	negative regulation of cytoplasmic translation	biological_process	biological regulation	0.142857	0.018137
GO:0007204	positive regulation of cytosolic calcium ion concentration	biological_process	cellular process	0.0114286	0.0195691
GO:0050920	regulation of chemotaxis	biological_process	biological regulation	0.125	0.0198766
GO:0007171	activation of transmembrane receptor protein tyrosine kinase activity	biological_process	biological regulation	0.111111	0.0202853
GO:0010863	positive regulation of phospholipase C activity	biological_process	biological regulation	0.111111	0.0202853
GO:0034638	phosphatidylcholine catabolic process	biological_process	cellular process	0.111111	0.0202853
GO:0045124	regulation of bone resorption	biological_process	biological regulation	0.111111	0.0202853
GO:0061298	retina vasculature development in camera-type eye	biological_process	developmental process	0.111111	0.0202853
GO:0019532	oxalate transport	biological_process	localization	0.1	0.0213472
GO:0050764	regulation of phagocytosis	biological_process	biological regulation	0.1	0.0213472
GO:0051451	myoblast migration	biological_process	cellular process	0.1	0.0213472
GO:0001553	luteinization	biological_process	developmental process	0.0909091	0.0219363
GO:0010745	negative regulation of macrophage derived foam cell differentiation	biological_process	cellular process	0.0909091	0.0219363
GO:0048771	tissue remodeling	biological_process	multicellular organismal process	0.0909091	0.0219363
GO:1904645	response to amyloid-beta	biological_process	response to stimulus	0.0909091	0.0219363
GO:0033327	Leydig cell differentiation	biological_process	developmental process	0.0833333	0.0231646
GO:0035589	G protein-coupled purinergic nucleotide receptor signaling pathway	biological_process	biological regulation	0.0833333	0.0231646
GO:0010739	positive regulation of protein kinase A signaling	biological_process	positive regulation of biological process	0.0769231	0.0243163
GO:1902358	sulfate transmembrane transport	biological_process	localization	0.0769231	0.0243163
GO:0008272	sulfate transport	biological_process	localization	0.0714286	0.0257832
GO:0007588	excretion	biological_process	multicellular organismal process	0.0666667	0.0260393
GO:0008210	estrogen metabolic process	biological_process	cellular process	0.0666667	0.0260393
GO:0055003	cardiac myofibril assembly	biological_process	cellular component organization or biogenesis	0.0666667	0.0260393
GO:0071380	cellular response to prostaglandin E stimulus	biological_process	cellular process	0.0666667	0.0260393
GO:0010614	negative regulation of cardiac muscle hypertrophy	biological_process	biological regulation	0.0625	0.0269965
GO:0033690	positive regulation of osteoblast proliferation	biological_process	cell proliferation	0.0625	0.0269965
GO:0016477	cell migration	biological_process	cellular process	0.00775194	0.0272757
GO:0001525	angiogenesis	biological_process	developmental process	0.0075188	0.028531
GO:0001921	positive regulation of receptor recycling	biological_process	biological regulation	0.0555556	0.0291406
GO:0001953	negative regulation of cell-matrix adhesion	biological_process	biological adhesion	0.0526316	0.0291943
GO:0009395	phospholipid catabolic process	biological_process	cellular process	0.0526316	0.0291943
GO:0031954	positive regulation of protein autophosphorylation	biological_process	biological regulation	0.0526316	0.0291943
GO:0060707	trophoblast giant cell differentiation	biological_process	developmental process	0.0526316	0.0291943
GO:0030539	male genitalia development	biological_process	multicellular organismal process	0.047619	0.0314539
GO:0048557	embryonic digestive tract morphogenesis	biological_process	developmental process	0.047619	0.0314539
GO:0006883	cellular sodium ion homeostasis	biological_process	cellular process	0.0434783	0.0319714
GO:0010888	negative regulation of lipid storage	biological_process	negative regulation of biological process	0.0416667	0.0319714
GO:0015701	bicarbonate transport	biological_process	localization	0.0416667	0.0319714
GO:0023019	signal transduction involved in regulation of gene expression	biological_process	cellular process	0.0416667	0.0319714
GO:0031589	cell-substrate adhesion	biological_process	biological adhesion	0.0416667	0.0319714
GO:0033627	cell adhesion mediated by integrin	biological_process	biological adhesion	0.0416667	0.0319714
GO:0043277	apoptotic cell clearance	biological_process	localization	0.0416667	0.0319714
GO:0044849	estrous cycle	biological_process	multicellular organismal process	0.0434783	0.0319714
GO:0048266	behavioral response to pain	biological_process	behavior	0.0434783	0.0319714
GO:0050730	regulation of peptidyl-tyrosine phosphorylation	biological_process	biological regulation	0.0416667	0.0319714
GO:0035235	ionotropic glutamate receptor signaling pathway	biological_process	cellular process	0.04	0.0329327
GO:0034113	heterotypic cell-cell adhesion	biological_process	biological adhesion	0.0384615	0.0331596
GO:0048714	positive regulation of oligodendrocyte differentiation	biological_process	biological regulation	0.0384615	0.0331596
GO:0051894	positive regulation of focal adhesion assembly	biological_process	biological regulation	0.0384615	0.0331596
GO:0030325	adrenal gland development	biological_process	developmental process	0.037037	0.0333719
GO:0035987	endodermal cell differentiation	biological_process	multicellular organismal process	0.037037	0.0333719
GO:0048041	focal adhesion assembly	biological_process	biological adhesion	0.037037	0.0333719
GO:0043542	endothelial cell migration	biological_process	cellular process	0.0357143	0.0342492
GO:0045765	regulation of angiogenesis	biological_process	multicellular organismal process	0.0344828	0.0344199
GO:0048240	sperm capacitation	biological_process	cellular process	0.0344828	0.0344199
GO:0070527	platelet aggregation	biological_process	biological adhesion	0.0344828	0.0344199
GO:0090023	positive regulation of neutrophil chemotaxis	biological_process	biological regulation	0.0333333	0.0352516
GO:0006637	acyl-CoA metabolic process	biological_process	cellular process	0.0322581	0.0357233
GO:0008585	female gonad development	biological_process	developmental process	0.0322581	0.0357233
GO:0006820	anion transport	biological_process	localization	0.03125	0.0361767
GO:0043552	positive regulation of phosphatidylinositol 3-kinase activity	biological_process	biological regulation	0.03125	0.0361767
GO:0070371	ERK1 and ERK2 cascade	biological_process	regulation of biological process	0.0294118	0.0380616
GO:1904707	positive regulation of vascular smooth muscle cell proliferation	biological_process	biological regulation	0.0277778	0.0399094
GO:0048565	digestive tract development	biological_process	developmental process	0.027027	0.0402682
GO:0048701	embryonic cranial skeleton morphogenesis	biological_process	developmental process	0.027027	0.0402682
GO:0008277	regulation of G protein-coupled receptor signaling pathway	biological_process	biological regulation	0.025	0.041533
GO:0010634	positive regulation of epithelial cell migration	biological_process	biological regulation	0.025641	0.041533
GO:0031623	receptor internalization	biological_process	cellular process	0.025	0.041533
GO:0034614	cellular response to reactive oxygen species	biological_process	response to stimulus	0.025641	0.041533
GO:0042110	T cell activation	biological_process	cellular process	0.025	0.041533
GO:0042149	cellular response to glucose starvation	biological_process	cellular process	0.0243902	0.041533
GO:0050919	negative chemotaxis	biological_process	response to stimulus	0.0238095	0.041533
GO:0060325	face morphogenesis	biological_process	developmental process	0.0243902	0.041533
GO:0071392	cellular response to estradiol stimulus	biological_process	response to stimulus	0.0238095	0.041533
GO:0097192	extrinsic apoptotic signaling pathway in absence of ligand	biological_process	regulation of biological process	0.0238095	0.041533
GO:1900026	positive regulation of substrate adhesion-dependent cell spreading	biological_process	biological adhesion	0.0243902	0.041533
GO:0014911	positive regulation of smooth muscle cell migration	biological_process	biological regulation	0.0227273	0.043134
GO:0046718	viral entry into host cell	biological_process	multi-organism process	0.0217391	0.0447071
GO:0048015	phosphatidylinositol-mediated signaling	biological_process	biological regulation	0.0212766	0.0449419
GO:2001237	negative regulation of extrinsic apoptotic signaling pathway	biological_process	negative regulation of biological process	0.0212766	0.0449419
GO:0006635	fatty acid beta-oxidation	biological_process	cellular process	0.0208333	0.0455246
GO:0032870	cellular response to hormone stimulus	biological_process	cellular process	0.02	0.0466613
GO:0034446	substrate adhesion-dependent cell spreading	biological_process	biological adhesion	0.02	0.0466613
GO:0098656	anion transmembrane transport	biological_process	localization	0.0192308	0.0481288
GO:0006644	phospholipid metabolic process	biological_process	metabolic process	0.0188679	0.0482982
GO:0048705	skeletal system morphogenesis	biological_process	developmental process	0.0188679	0.0482982
GO:0043401	steroid hormone mediated signaling pathway	biological_process	biological regulation	0.0185185	0.0484621
GO:0048568	embryonic organ development	biological_process	developmental process	0.0185185	0.0484621
GO:0002931	response to ischemia	biological_process	response to stimulus	0.0181818	0.0489809
GO:0051209	release of sequestered calcium ion into cytosol	biological_process	biological regulation	0.0178571	0.0491303
GO:1903078	positive regulation of protein localization to plasma membrane	biological_process	localization	0.0178571	0.0491303
GO:0043406	positive regulation of MAP kinase activity	biological_process	biological regulation	0.0175439	0.049632
