# Supplementary material for: Excessive Sodium Intake Leads to Cardiovascular Disease by Promoting Sex-Specific Dysfunction of Murine Heart
Source: Front Nutr. 2022 Jul 1;9:830738. doi: 10.3389/fnut.2022.830738 (PMC9285006; doi:10.3389/fnut.2022.830738)
Supplement: Supplementary file 6 [file Table_6.XLSX]

## Sheet: Sheet1
GO_P Term ID	GO_P Term Desc	GO_P Term Level1	GO_P Term Level2	Rich Ratio	Q value
GO:0060027	convergent extension involved in gastrulation	biological_process	developmental process	1	0.00123205
GO:0071908	determination of intestine left/right asymmetry	biological_process	developmental process	1	0.00123205
GO:0071909	determination of stomach left/right asymmetry	biological_process	developmental process	1	0.00123205
GO:0035469	determination of pancreatic left/right asymmetry	biological_process	developmental process	0.2	0.00205321
GO:0048496	maintenance of animal organ identity	biological_process	biological regulation	0.2	0.00205321
GO:0071870	cellular response to catecholamine stimulus	biological_process	cellular process	0.2	0.00205321
GO:0072660	maintenance of protein location in plasma membrane	biological_process	biological regulation	0.333333	0.00205321
GO:1904117	cellular response to vasopressin	biological_process	cellular process	0.25	0.00205321
GO:2000095	regulation of Wnt signaling pathway, planar cell polarity pathway	biological_process	biological regulation	0.25	0.00205321
GO:0071910	determination of liver left/right asymmetry	biological_process	developmental process	0.166667	0.00221741
GO:0072189	ureter development	biological_process	developmental process	0.142857	0.00235175
GO:0003091	renal water homeostasis	biological_process	biological regulation	0.125	0.00246367
GO:0003283	atrial septum development	biological_process	multicellular organismal process	0.111111	0.00255837
GO:0035811	negative regulation of urine volume	biological_process	biological regulation	0.1	0.00263952
GO:0006171	cAMP biosynthetic process	biological_process	cellular process	0.0909091	0.00270984
GO:0060993	kidney morphogenesis	biological_process	developmental process	0.0666667	0.00326019
GO:0071380	cellular response to prostaglandin E stimulus	biological_process	cellular process	0.0666667	0.00326019
GO:1904322	cellular response to forskolin	biological_process	cellular process	0.0625	0.00328426
GO:0007212	dopamine receptor signaling pathway	biological_process	biological regulation	0.0555556	0.00350016
GO:0009190	cyclic nucleotide biosynthetic process	biological_process	cellular process	0.047619	0.00387906
GO:0097746	regulation of blood vessel diameter	biological_process	biological regulation	0.03125	0.00562797
GO:0045494	photoreceptor cell maintenance	biological_process	biological regulation	0.0222222	0.00755219
GO:0007163	establishment or maintenance of cell polarity	biological_process	cellular process	0.0185185	0.00797337
GO:0007193	adenylate cyclase-inhibiting G protein-coupled receptor signaling pathway	biological_process	biological regulation	0.0196078	0.00797337
GO:1905515	non-motile cilium assembly	biological_process	cellular component organization or biogenesis	0.0185185	0.00797337
GO:0001947	heart looping	biological_process	multicellular organismal process	0.0149254	0.00950938
