# Supplementary material for: Excessive Sodium Intake Leads to Cardiovascular Disease by Promoting Sex-Specific Dysfunction of Murine Heart
Source: Front Nutr. 2022 Jul 1;9:830738. doi: 10.3389/fnut.2022.830738 (PMC9285006; doi:10.3389/fnut.2022.830738)
Supplement: Supplementary file 7 [file Table_7.XLSX]

## Sheet: Sheet1
GO_F Term ID	GO_F Term Desc	GO_F Term Level1	GO_F Term Level2	Rich Ratio	Q value
GO:0004672	protein kinase activity	molecular_function	catalytic activity	0.0145719	0.00305611
GO:0004674	protein serine/threonine kinase activity	molecular_function	catalytic activity	0.0161663	0.00305611
GO:0005515	protein binding	molecular_function	binding	0.00476644	0.00305611
GO:0005043	netrin receptor activity involved in chemorepulsion	molecular_function	molecular transducer activity	1	0.0217726
GO:0016301	kinase activity	molecular_function	catalytic activity	0.0101449	0.0217726
GO:0031695	alpha-2B adrenergic receptor binding	molecular_function	binding	1	0.0217726
GO:0036470	tyrosine 3-monooxygenase activator activity	molecular_function	molecular function regulator	1	0.0217726
GO:0036478	L-dopa decarboxylase activator activity	molecular_function	molecular function regulator	1	0.0217726
GO:0036524	protein deglycase activity	molecular_function	catalytic activity	1	0.0217726
GO:0046570	methylthioribulose 1-phosphate dehydratase activity	molecular_function	catalytic activity	1	0.0217726
GO:0046872	metal ion binding	molecular_function	binding	0.00467418	0.0217726
GO:0046914	transition metal ion binding	molecular_function	binding	0.111111	0.0217726
GO:0061751	neutral sphingomyelin phosphodiesterase activity	molecular_function	catalytic activity	1	0.0217726
GO:0102166	[protein]-3-O-(N-acetyl-D-glucosaminyl)-L-threonine O-N-acetyl-alpha-D-glucosaminase activity	molecular_function	catalytic activity	1	0.0217726
GO:0102167	[protein]-3-O-(N-acetyl-D-glucosaminyl)-L-serine O-N-acetyl-alpha-D-glucosaminase activity	molecular_function	catalytic activity	1	0.0217726
GO:0102571	[protein]-3-O-(N-acetyl-D-glucosaminyl)-L-serine/L-threonine O-N-acetyl-alpha-D-glucosaminase activity	molecular_function	catalytic activity	1	0.0217726
GO:1990422	glyoxalase (glycolic acid-forming) activity	molecular_function	catalytic activity	1	0.0217726
GO:0008047	enzyme activator activity	molecular_function	molecular function regulator	0.0512821	0.0308095
GO:0008113	peptide-methionine (S)-S-oxide reductase activity	molecular_function	catalytic activity	0.5	0.0308095
GO:0016231	beta-N-acetylglucosaminidase activity	molecular_function	catalytic activity	0.5	0.0308095
GO:0030395	lactose binding	molecular_function	binding	0.5	0.0308095
GO:0031696	alpha-2C adrenergic receptor binding	molecular_function	binding	0.5	0.0308095
GO:0044877	protein-containing complex binding	molecular_function	binding	0.00909091	0.0308095
GO:0072518	Rho-dependent protein serine/threonine kinase activity	molecular_function	catalytic activity	0.5	0.0308095
GO:0004667	prostaglandin-D synthase activity	molecular_function	catalytic activity	0.25	0.0421575
GO:0004687	myosin light chain kinase activity	molecular_function	catalytic activity	0.25	0.0421575
GO:0008270	zinc ion binding	molecular_function	binding	0.00801068	0.0421575
GO:0016532	superoxide dismutase copper chaperone activity	molecular_function	binding	0.25	0.0421575
GO:0019788	NEDD8 transferase activity	molecular_function	catalytic activity	0.25	0.0421575
GO:0031694	alpha-2A adrenergic receptor binding	molecular_function	binding	0.25	0.0421575
GO:0033743	peptide-methionine (R)-S-oxide reductase activity	molecular_function	catalytic activity	0.25	0.0421575
GO:0036402	proteasome-activating ATPase activity	molecular_function	catalytic activity	0.25	0.0421575
GO:0045340	mercury ion binding	molecular_function	binding	0.25	0.0421575
GO:0061663	NEDD8 ligase activity	molecular_function	catalytic activity	0.333333	0.0421575
GO:1903135	cupric ion binding	molecular_function	binding	0.333333	0.0421575
GO:0005080	protein kinase C binding	molecular_function	binding	0.0294118	0.0481256
GO:0044388	small protein activating enzyme binding	molecular_function	binding	0.2	0.049792
