# Supplementary material for: Excessive Sodium Intake Leads to Cardiovascular Disease by Promoting Sex-Specific Dysfunction of Murine Heart
Source: Front Nutr. 2022 Jul 1;9:830738. doi: 10.3389/fnut.2022.830738 (PMC9285006; doi:10.3389/fnut.2022.830738)
Supplement: Supplementary file 8 [file Table_8.XLSX]

## Sheet: Sheet1
GO_P Term ID	GO_P Term Desc	GO_P Term Level1	GO_P Term Level2	Rich Ratio	Q value
GO:0006915	apoptotic process	biological_process	cellular process	0.0330579	5.43454e-16
GO:0043066	negative regulation of apoptotic process	biological_process	biological regulation	0.0179739	3.28665e-05
GO:0140058	neuron projection arborization	biological_process	cellular component organization or biogenesis	0.4	0.0114219
GO:0006468	protein phosphorylation	biological_process	cellular process	0.0123457	0.0140999
GO:0042981	regulation of apoptotic process	biological_process	biological regulation	0.0242718	0.0140999
GO:0006517	protein deglycosylation	biological_process	cellular process	0.222222	0.0175198
GO:2001237	negative regulation of extrinsic apoptotic signaling pathway	biological_process	biological regulation	0.0638298	0.0175198
GO:0001843	neural tube closure	biological_process	developmental process	0.029703	0.02296
GO:0002063	chondrocyte development	biological_process	cellular process	0.0952381	0.02296
GO:0002264	endothelial cell activation involved in immune response	biological_process	immune system process	1	0.02296
GO:0002759	regulation of antimicrobial humoral response	biological_process	biological regulation	1	0.02296
GO:0007005	mitochondrion organization	biological_process	cellular component organization or biogenesis	0.0337079	0.02296
GO:0008406	gonad development	biological_process	multicellular organismal process	0.142857	0.02296
GO:0008637	apoptotic mitochondrial changes	biological_process	cellular component organization or biogenesis	0.0740741	0.02296
GO:0010616	negative regulation of cardiac muscle adaptation	biological_process	biological regulation	1	0.02296
GO:0010719	negative regulation of epithelial to mesenchymal transition	biological_process	biological regulation	0.0645161	0.02296
GO:0010849	regulation of proton-transporting ATPase activity, rotational mechanism	biological_process	biological regulation	1	0.02296
GO:0010939	regulation of necrotic cell death	biological_process	biological regulation	1	0.02296
GO:0014820	tonic smooth muscle contraction	biological_process	multicellular organismal process	1	0.02296
GO:0014866	skeletal myofibril assembly	biological_process	cellular process	1	0.02296
GO:0015774	polysaccharide transport	biological_process	localization	1	0.02296
GO:0016310	phosphorylation	biological_process	metabolic process	0.0101156	0.02296
GO:0018323	enzyme active site formation via L-cysteine sulfinic acid	biological_process	cellular process	1	0.02296
GO:0031129	inductive cell-cell signaling	biological_process	developmental process	1	0.02296
GO:0031343	positive regulation of cell killing	biological_process	biological regulation	1	0.02296
GO:0032060	bleb assembly	biological_process	cellular component organization or biogenesis	0.166667	0.02296
GO:0032147	activation of protein kinase activity	biological_process	biological regulation	0.0294118	0.02296
GO:0032757	positive regulation of interleukin-8 production	biological_process	biological regulation	0.0740741	0.02296
GO:0036471	cellular response to glyoxal	biological_process	cellular process	1	0.02296
GO:0036526	peptidyl-cysteine deglycation	biological_process	cellular process	1	0.02296
GO:0036527	peptidyl-arginine deglycation	biological_process	cellular process	1	0.02296
GO:0036528	peptidyl-lysine deglycation	biological_process	cellular process	1	0.02296
GO:0036529	protein deglycation, glyoxal removal	biological_process	cellular process	1	0.02296
GO:0036530	protein deglycation, methylglyoxal removal	biological_process	cellular process	1	0.02296
GO:0036531	glutathione deglycation	biological_process	cellular process	1	0.02296
GO:0038168	epidermal growth factor receptor signaling pathway via I-kappaB kinase/NF-kappaB cascade	biological_process	regulation of biological process	1	0.02296
GO:0042733	embryonic digit morphogenesis	biological_process	multicellular organismal process	0.0434783	0.02296
GO:0043065	positive regulation of apoptotic process	biological_process	biological regulation	0.0132275	0.02296
GO:0043154	negative regulation of cysteine-type endopeptidase activity involved in apoptotic process	biological_process	cellular process	0.0352941	0.02296
GO:0046295	glycolate biosynthetic process	biological_process	cellular process	1	0.02296
GO:0061185	negative regulation of dermatome development	biological_process	biological regulation	1	0.02296
GO:0061727	methylglyoxal catabolic process to lactate	biological_process	cellular process	1	0.02296
GO:0061912	selective autophagy	biological_process	cellular process	1	0.02296
GO:0070301	cellular response to hydrogen peroxide	biological_process	cellular process	0.0394737	0.02296
GO:0071660	positive regulation of IP-10 production	biological_process	biological regulation	1	0.02296
GO:0072309	mesenchymal stem cell maintenance involved in metanephric nephron morphogenesis	biological_process	developmental process	1	0.02296
GO:0090201	negative regulation of release of cytochrome c from mitochondria	biological_process	biological regulation	0.105263	0.02296
GO:0106044	guanine deglycation	biological_process	cellular process	1	0.02296
GO:0106045	guanine deglycation, methylglyoxal removal	biological_process	cellular process	1	0.02296
GO:0106046	guanine deglycation, glyoxal removal	biological_process	cellular process	1	0.02296
GO:0140041	cellular detoxification of methylglyoxal	biological_process	cellular process	1	0.02296
GO:1900006	positive regulation of dendrite development	biological_process	biological regulation	0.0952381	0.02296
GO:1900125	regulation of hyaluronan biosynthetic process	biological_process	biological regulation	1	0.02296
GO:1901082	positive regulation of relaxation of smooth muscle	biological_process	biological regulation	1	0.02296
GO:1902042	negative regulation of extrinsic apoptotic signaling pathway via death domain receptors	biological_process	biological regulation	0.0645161	0.02296
GO:1902236	negative regulation of endoplasmic reticulum stress-induced intrinsic apoptotic signaling pathway	biological_process	cellular process	0.105263	0.02296
GO:1903122	negative regulation of TRAIL-activated apoptotic signaling pathway	biological_process	biological regulation	1	0.02296
GO:1903168	positive regulation of pyrroline-5-carboxylate reductase activity	biological_process	biological regulation	1	0.02296
GO:1903178	positive regulation of tyrosine 3-monooxygenase activity	biological_process	biological regulation	1	0.02296
GO:1903189	glyoxal metabolic process	biological_process	cellular process	1	0.02296
GO:1903190	glyoxal catabolic process	biological_process	cellular process	1	0.02296
GO:1903197	positive regulation of L-dopa biosynthetic process	biological_process	biological regulation	1	0.02296
GO:1903200	positive regulation of L-dopa decarboxylase activity	biological_process	biological regulation	1	0.02296
GO:1903427	negative regulation of reactive oxygen species biosynthetic process	biological_process	biological regulation	0.125	0.02296
GO:1904026	regulation of collagen fibril organization	biological_process	biological regulation	1	0.02296
GO:1904643	response to curcumin	biological_process	response to stimulus	1	0.02296
GO:2001243	negative regulation of intrinsic apoptotic signaling pathway	biological_process	biological regulation	0.0666667	0.02296
GO:0012501	programmed cell death	biological_process	cellular process	0.0625	0.0240298
GO:0010667	negative regulation of cardiac muscle cell apoptotic process	biological_process	biological regulation	0.0588235	0.0267072
GO:0003433	chondrocyte development involved in endochondral bone morphogenesis	biological_process	cellular process	0.5	0.0274393
GO:0006662	glycerol ether metabolic process	biological_process	metabolic process	0.5	0.0274393
GO:0006979	response to oxidative stress	biological_process	response to stimulus	0.0214286	0.0274393
GO:0009438	methylglyoxal metabolic process	biological_process	cellular process	0.5	0.0274393
GO:0016320	endoplasmic reticulum membrane fusion	biological_process	cellular component organization or biogenesis	0.5	0.0274393
GO:0019249	lactate biosynthetic process	biological_process	cellular process	0.5	0.0274393
GO:0033182	regulation of histone ubiquitination	biological_process	biological regulation	0.5	0.0274393
GO:0034614	cellular response to reactive oxygen species	biological_process	cellular process	0.0512821	0.0274393
GO:0042094	interleukin-2 biosynthetic process	biological_process	metabolic process	0.5	0.0274393
GO:0048008	platelet-derived growth factor receptor signaling pathway	biological_process	biological regulation	0.0512821	0.0274393
GO:0048389	intermediate mesoderm development	biological_process	developmental process	0.5	0.0274393
GO:0050787	detoxification of mercury ion	biological_process	detoxification	0.5	0.0274393
GO:0051928	positive regulation of calcium ion transport	biological_process	biological regulation	0.0555556	0.0274393
GO:0060051	negative regulation of protein glycosylation	biological_process	biological regulation	0.5	0.0274393
GO:0060450	positive regulation of hindgut contraction	biological_process	biological regulation	0.5	0.0274393
GO:0060857	establishment of glial blood-brain barrier	biological_process	cellular process	0.5	0.0274393
GO:0061025	membrane fusion	biological_process	cellular process	0.0487805	0.0274393
GO:0070265	necrotic cell death	biological_process	cellular process	0.5	0.0274393
GO:0071874	cellular response to norepinephrine stimulus	biological_process	cellular process	0.5	0.0274393
GO:0072143	mesangial cell development	biological_process	multicellular organismal process	0.5	0.0274393
GO:0072168	specification of anterior mesonephric tubule identity	biological_process	developmental process	0.5	0.0274393
GO:0072169	specification of posterior mesonephric tubule identity	biological_process	multicellular organismal process	0.5	0.0274393
GO:0072183	negative regulation of nephron tubule epithelial cell differentiation	biological_process	developmental process	0.5	0.0274393
GO:0072184	renal vesicle progenitor cell differentiation	biological_process	cellular process	0.5	0.0274393
GO:0072234	metanephric nephron tubule development	biological_process	multicellular organismal process	0.5	0.0274393
GO:0072259	metanephric interstitial fibroblast development	biological_process	cellular process	0.5	0.0274393
GO:0090094	metanephric cap mesenchymal cell proliferation involved in metanephros development	biological_process	cell proliferation	0.5	0.0274393
GO:0090520	sphingolipid mediated signaling pathway	biological_process	biological regulation	0.5	0.0274393
GO:0097749	membrane tubulation	biological_process	cellular component organization or biogenesis	0.5	0.0274393
GO:0110061	regulation of angiotensin-activated signaling pathway	biological_process	biological regulation	0.5	0.0274393
GO:1902686	mitochondrial outer membrane permeabilization involved in programmed cell death	biological_process	biological regulation	0.5	0.0274393
GO:1903055	positive regulation of extracellular matrix organization	biological_process	cellular component organization or biogenesis	0.5	0.0274393
GO:1903094	negative regulation of protein K48-linked deubiquitination	biological_process	biological regulation	0.5	0.0274393
GO:1903205	regulation of hydrogen peroxide-induced cell death	biological_process	biological regulation	0.5	0.0274393
GO:1903384	negative regulation of hydrogen peroxide-induced neuron intrinsic apoptotic signaling pathway	biological_process	biological regulation	0.5	0.0274393
GO:1903845	negative regulation of cellular response to transforming growth factor beta stimulus	biological_process	biological regulation	0.5	0.0274393
GO:1904782	negative regulation of NMDA glutamate receptor activity	biological_process	biological regulation	0.5	0.0274393
GO:1904956	regulation of midbrain dopaminergic neuron differentiation	biological_process	biological regulation	0.5	0.0274393
GO:1905259	negative regulation of nitrosative stress-induced intrinsic apoptotic signaling pathway	biological_process	biological regulation	0.5	0.0274393
GO:1905719	protein localization to perinuclear region of cytoplasm	biological_process	localization	0.5	0.0274393
GO:2000157	negative regulation of ubiquitin-specific protease activity	biological_process	biological regulation	0.5	0.0274393
GO:2000276	negative regulation of oxidative phosphorylation uncoupler activity	biological_process	biological regulation	0.5	0.0274393
GO:2000277	positive regulation of oxidative phosphorylation uncoupler activity	biological_process	biological regulation	0.5	0.0274393
GO:0001657	ureteric bud development	biological_process	developmental process	0.0392157	0.0317562
GO:0002866	positive regulation of acute inflammatory response to antigenic stimulus	biological_process	biological regulation	0.333333	0.0317562
GO:0019284	L-methionine salvage from S-adenosylmethionine	biological_process	cellular process	0.333333	0.0317562
GO:0021915	neural tube development	biological_process	developmental process	0.0377358	0.0317562
GO:0023014	signal transduction by protein phosphorylation	biological_process	biological regulation	0.0377358	0.0317562
GO:0030163	protein catabolic process	biological_process	metabolic process	0.0377358	0.0317562
GO:0031098	stress-activated protein kinase signaling cascade	biological_process	biological regulation	0.0377358	0.0317562
GO:0031397	negative regulation of protein ubiquitination	biological_process	biological regulation	0.037037	0.0317562
GO:0042662	negative regulation of mesodermal cell fate specification	biological_process	cellular process	0.333333	0.0317562
GO:0050864	regulation of B cell activation	biological_process	biological regulation	0.333333	0.0317562
GO:0051128	regulation of cellular component organization	biological_process	biological regulation	0.333333	0.0317562
GO:0061034	olfactory bulb mitral cell layer development	biological_process	developmental process	0.333333	0.0317562
GO:0072073	kidney epithelium development	biological_process	developmental process	0.333333	0.0317562
GO:0072092	ureteric bud invasion	biological_process	developmental process	0.333333	0.0317562
GO:0072111	cell proliferation involved in kidney development	biological_process	developmental process	0.333333	0.0317562
GO:0072166	posterior mesonephric tubule development	biological_process	developmental process	0.333333	0.0317562
GO:0072180	mesonephric duct morphogenesis	biological_process	multicellular organismal process	0.333333	0.0317562
GO:0072190	ureter urothelium development	biological_process	developmental process	0.333333	0.0317562
GO:0072208	metanephric smooth muscle tissue development	biological_process	developmental process	0.333333	0.0317562
GO:0072239	metanephric glomerulus vasculature development	biological_process	developmental process	0.333333	0.0317562
GO:0072268	pattern specification involved in metanephros development	biological_process	developmental process	0.333333	0.0317562
GO:0090649	response to oxygen-glucose deprivation	biological_process	response to stimulus	0.333333	0.0317562
GO:1900063	regulation of peroxisome organization	biological_process	biological regulation	0.333333	0.0317562
GO:1901740	negative regulation of myoblast fusion	biological_process	biological regulation	0.333333	0.0317562
GO:1901984	negative regulation of protein acetylation	biological_process	biological regulation	0.333333	0.0317562
GO:1902958	positive regulation of mitochondrial electron transport, NADH to ubiquinone	biological_process	biological regulation	0.333333	0.0317562
GO:1902992	negative regulation of amyloid precursor protein catabolic process	biological_process	biological regulation	0.333333	0.0317562
GO:1903181	positive regulation of dopamine biosynthetic process	biological_process	biological regulation	0.333333	0.0317562
GO:1903944	negative regulation of hepatocyte apoptotic process	biological_process	cellular process	0.333333	0.0317562
GO:1904457	positive regulation of neuronal action potential	biological_process	biological regulation	0.333333	0.0317562
GO:1905408	negative regulation of creatine transmembrane transporter activity	biological_process	biological regulation	0.333333	0.0317562
GO:2000041	negative regulation of planar cell polarity pathway involved in axis elongation	biological_process	biological regulation	0.333333	0.0317562
GO:2000384	negative regulation of ectoderm development	biological_process	biological regulation	0.333333	0.0317562
GO:0002931	response to ischemia	biological_process	response to stimulus	0.0363636	0.0324081
GO:0003340	negative regulation of mesenchymal to epithelial transition involved in metanephros morphogenesis	biological_process	biological regulation	0.25	0.0339839
GO:0006684	sphingomyelin metabolic process	biological_process	cellular process	0.25	0.0339839
GO:0010636	positive regulation of mitochondrial fusion	biological_process	cellular component organization or biogenesis	0.25	0.0339839
GO:0021553	olfactory nerve development	biological_process	developmental process	0.25	0.0339839
GO:0022614	membrane to membrane docking	biological_process	cellular process	0.25	0.0339839
GO:0035303	regulation of dephosphorylation	biological_process	biological regulation	0.25	0.0339839
GO:0036023	embryonic skeletal limb joint morphogenesis	biological_process	multicellular organismal process	0.25	0.0339839
GO:0039529	RIG-I signaling pathway	biological_process	biological regulation	0.25	0.0339839
GO:0042542	response to hydrogen peroxide	biological_process	response to stimulus	0.031746	0.0339839
GO:0042986	positive regulation of amyloid precursor protein biosynthetic process	biological_process	biological regulation	0.25	0.0339839
GO:0043161	proteasome-mediated ubiquitin-dependent protein catabolic process	biological_process	cellular process	0.0163934	0.0339839
GO:0043524	negative regulation of neuron apoptotic process	biological_process	biological regulation	0.0165746	0.0339839
GO:0045600	positive regulation of fat cell differentiation	biological_process	biological regulation	0.0350877	0.0339839
GO:0046546	development of primary male sexual characteristics	biological_process	reproduction	0.25	0.0339839
GO:0050994	regulation of lipid catabolic process	biological_process	biological regulation	0.25	0.0339839
GO:0051583	dopamine uptake involved in synaptic transmission	biological_process	biological regulation	0.25	0.0339839
GO:0060414	aorta smooth muscle tissue morphogenesis	biological_process	developmental process	0.25	0.0339839
GO:0061056	sclerotome development	biological_process	developmental process	0.25	0.0339839
GO:0061643	chemorepulsion of axon	biological_process	cellular component organization or biogenesis	0.25	0.0339839
GO:0071461	cellular response to redox state	biological_process	response to stimulus	0.25	0.0339839
GO:0072133	metanephric mesenchyme morphogenesis	biological_process	developmental process	0.25	0.0339839
GO:0090244	Wnt signaling pathway involved in somitogenesis	biological_process	biological regulation	0.25	0.0339839
GO:0097190	apoptotic signaling pathway	biological_process	regulation of biological process	0.0344828	0.0339839
GO:0140014	mitotic nuclear division	biological_process	cellular component organization or biogenesis	0.25	0.0339839
GO:1900126	negative regulation of hyaluronan biosynthetic process	biological_process	biological regulation	0.25	0.0339839
GO:1900149	positive regulation of Schwann cell migration	biological_process	biological regulation	0.25	0.0339839
GO:1901224	positive regulation of NIK/NF-kappaB signaling	biological_process	biological regulation	0.031746	0.0339839
GO:1901300	positive regulation of hydrogen peroxide-mediated programmed cell death	biological_process	biological regulation	0.25	0.0339839
GO:1902177	positive regulation of oxidative stress-induced intrinsic apoptotic signaling pathway	biological_process	biological regulation	0.25	0.0339839
GO:1902445	regulation of mitochondrial membrane permeability involved in programmed necrotic cell death	biological_process	biological regulation	0.25	0.0339839
GO:1903347	negative regulation of bicellular tight junction assembly	biological_process	biological regulation	0.25	0.0339839
GO:1903377	negative regulation of oxidative stress-induced neuron intrinsic apoptotic signaling pathway	biological_process	biological regulation	0.25	0.0339839
GO:1905205	positive regulation of connective tissue replacement	biological_process	biological regulation	0.25	0.0339839
GO:2000255	negative regulation of male germ cell proliferation	biological_process	cell proliferation	0.25	0.0339839
GO:2000825	positive regulation of androgen receptor activity	biological_process	biological regulation	0.25	0.0339839
GO:0003383	apical constriction	biological_process	cellular component organization or biogenesis	0.2	0.0377206
GO:0019509	L-methionine salvage from methylthioadenosine	biological_process	cellular process	0.2	0.0377206
GO:0032970	regulation of actin filament-based process	biological_process	biological regulation	0.2	0.0377206
GO:0033564	anterior/posterior axon guidance	biological_process	cellular component organization or biogenesis	0.2	0.0377206
GO:0033864	positive regulation of NAD(P)H oxidase activity	biological_process	biological regulation	0.2	0.0377206
GO:0035549	positive regulation of interferon-beta secretion	biological_process	biological regulation	0.2	0.0377206
GO:0035973	aggrephagy	biological_process	cellular process	0.2	0.0377206
GO:0046060	dATP metabolic process	biological_process	cellular process	0.2	0.0377206
GO:0048285	organelle fission	biological_process	cellular component organization or biogenesis	0.2	0.0377206
GO:0051900	regulation of mitochondrial depolarization	biological_process	biological regulation	0.2	0.0377206
GO:0061035	regulation of cartilage development	biological_process	biological regulation	0.2	0.0377206
GO:0070317	negative regulation of G0 to G1 transition	biological_process	biological regulation	0.2	0.0377206
GO:0070445	regulation of oligodendrocyte progenitor proliferation	biological_process	biological regulation	0.2	0.0377206
GO:0072207	metanephric epithelium development	biological_process	developmental process	0.2	0.0377206
GO:0072498	embryonic skeletal joint development	biological_process	developmental process	0.2	0.0377206
GO:0090175	regulation of establishment of planar polarity	biological_process	biological regulation	0.2	0.0377206
GO:0090494	dopamine uptake	biological_process	localization	0.2	0.0377206
GO:0098868	bone growth	biological_process	developmental process	0.2	0.0377206
GO:1900078	positive regulation of cellular response to insulin stimulus	biological_process	biological regulation	0.2	0.0377206
GO:1903202	negative regulation of oxidative stress-induced cell death	biological_process	biological regulation	0.2	0.0377206
GO:1903706	regulation of hemopoiesis	biological_process	regulation of biological process	0.2	0.0377206
GO:1990791	dorsal root ganglion development	biological_process	developmental process	0.2	0.0377206
GO:0002685	regulation of leukocyte migration	biological_process	biological regulation	0.166667	0.0411591
GO:0002735	positive regulation of myeloid dendritic cell cytokine production	biological_process	biological regulation	0.166667	0.0411591
GO:0014842	regulation of skeletal muscle satellite cell proliferation	biological_process	cell proliferation	0.166667	0.0411591
GO:0031063	regulation of histone deacetylation	biological_process	biological regulation	0.166667	0.0411591
GO:0035509	negative regulation of myosin-light-chain-phosphatase activity	biological_process	biological regulation	0.166667	0.0411591
GO:0043243	positive regulation of protein complex disassembly	biological_process	biological regulation	0.166667	0.0411591
GO:0043620	regulation of DNA-templated transcription in response to stress	biological_process	biological regulation	0.166667	0.0411591
GO:0060544	regulation of necroptotic process	biological_process	biological regulation	0.166667	0.0411591
GO:0060760	positive regulation of response to cytokine stimulus	biological_process	biological regulation	0.166667	0.0411591
GO:0070314	G1 to G0 transition	biological_process	cellular process	0.166667	0.0411591
GO:0071651	positive regulation of chemokine (C-C motif) ligand 5 production	biological_process	biological regulation	0.166667	0.0411591
GO:0072162	metanephric mesenchymal cell differentiation	biological_process	cellular process	0.166667	0.0411591
GO:0097187	dentinogenesis	biological_process	developmental process	0.166667	0.0411591
GO:0110095	cellular detoxification of aldehyde	biological_process	cellular process	0.166667	0.0411591
GO:1900223	positive regulation of amyloid-beta clearance	biological_process	biological regulation	0.166667	0.0411591
GO:1901671	positive regulation of superoxide dismutase activity	biological_process	biological regulation	0.166667	0.0411591
GO:1902806	regulation of cell cycle G1/S phase transition	biological_process	biological regulation	0.166667	0.0411591
GO:1903208	negative regulation of hydrogen peroxide-induced neuron death	biological_process	biological regulation	0.166667	0.0411591
GO:1905516	positive regulation of fertilization	biological_process	biological regulation	0.166667	0.0411591
GO:2001268	negative regulation of cysteine-type endopeptidase activity involved in apoptotic signaling pathway	biological_process	biological regulation	0.166667	0.0411591
GO:0000423	mitophagy	biological_process	cellular component organization or biogenesis	0.142857	0.0440175
GO:0003337	mesenchymal to epithelial transition involved in metanephros morphogenesis	biological_process	cellular process	0.142857	0.0440175
GO:0006685	sphingomyelin catabolic process	biological_process	cellular process	0.142857	0.0440175
GO:0006919	activation of cysteine-type endopeptidase activity involved in apoptotic process	biological_process	cellular process	0.0238095	0.0440175
GO:0014042	positive regulation of neuron maturation	biological_process	cellular process	0.142857	0.0440175
GO:0014732	skeletal muscle atrophy	biological_process	multicellular organismal process	0.142857	0.0440175
GO:0021889	olfactory bulb interneuron differentiation	biological_process	cellular process	0.142857	0.0440175
GO:0030072	peptide hormone secretion	biological_process	biological regulation	0.142857	0.0440175
GO:0032091	negative regulation of protein binding	biological_process	biological regulation	0.0243902	0.0440175
GO:0046826	negative regulation of protein export from nucleus	biological_process	biological regulation	0.142857	0.0440175
GO:0051054	positive regulation of DNA metabolic process	biological_process	biological regulation	0.142857	0.0440175
GO:0060028	convergent extension involved in axis elongation	biological_process	developmental process	0.142857	0.0440175
GO:0072126	positive regulation of glomerular mesangial cell proliferation	biological_process	biological regulation	0.142857	0.0440175
GO:0098780	response to mitochondrial depolarisation	biological_process	cellular process	0.142857	0.0440175
GO:1901888	regulation of cell junction assembly	biological_process	biological regulation	0.142857	0.0440175
GO:1903140	regulation of establishment of endothelial barrier	biological_process	biological regulation	0.142857	0.0440175
GO:1904036	negative regulation of epithelial cell apoptotic process	biological_process	negative regulation of biological process	0.142857	0.0440175
GO:1905232	cellular response to L-glutamate	biological_process	response to stimulus	0.142857	0.0440175
GO:2000271	positive regulation of fibroblast apoptotic process	biological_process	biological regulation	0.142857	0.0440175
GO:2000381	negative regulation of mesoderm development	biological_process	biological regulation	0.142857	0.0440175
GO:0006508	proteolysis	biological_process	metabolic process	0.0075643	0.0470204
GO:0000122	negative regulation of transcription by RNA polymerase II	biological_process	biological regulation	0.00649351	0.0471453
GO:0010273	detoxification of copper ion	biological_process	detoxification	0.125	0.0471453
GO:0016570	histone modification	biological_process	cellular component organization or biogenesis	0.125	0.0471453
GO:0021942	radial glia guided migration of Purkinje cell	biological_process	cellular process	0.125	0.0471453
GO:0035556	intracellular signal transduction	biological_process	cellular process	0.00915332	0.0471453
GO:0045187	regulation of circadian sleep/wake cycle, sleep	biological_process	behavior	0.125	0.0471453
GO:0048793	pronephros development	biological_process	developmental process	0.125	0.0471453
GO:0051216	cartilage development	biological_process	developmental process	0.0222222	0.0471453
GO:0071277	cellular response to calcium ion	biological_process	cellular process	0.0227273	0.0471453
GO:0071476	cellular hypotonic response	biological_process	cellular process	0.125	0.0471453
GO:0072075	metanephric mesenchyme development	biological_process	developmental process	0.125	0.0471453
GO:0090281	negative regulation of calcium ion import	biological_process	biological regulation	0.125	0.0471453
GO:0090324	negative regulation of oxidative phosphorylation	biological_process	biological regulation	0.125	0.0471453
GO:1900020	positive regulation of protein kinase C activity	biological_process	biological regulation	0.125	0.0471453
GO:2000304	positive regulation of ceramide biosynthetic process	biological_process	biological regulation	0.125	0.0471453
GO:0060041	retina development in camera-type eye	biological_process	developmental process	0.0215054	0.0496257
