# Supplementary material for: Excessive Sodium Intake Leads to Cardiovascular Disease by Promoting Sex-Specific Dysfunction of Murine Heart
Source: Front Nutr. 2022 Jul 1;9:830738. doi: 10.3389/fnut.2022.830738 (PMC9285006; doi:10.3389/fnut.2022.830738)
Supplement: Supplementary file 9 [file Table_9.XLSX]

## Sheet: Sheet1
GO_F Term ID	GO_F Term Desc	GO_F Term Level1	GO_F Term Level2	Rich Ratio	Q value
GO:0001730	2'-5'-oligoadenylate synthetase activity	molecular_function	catalytic activity	0.0909091	0.0359657
GO:0004672	protein kinase activity	molecular_function	catalytic activity	0.00546448	0.0359657
GO:0005528	FK506 binding	molecular_function	binding	0.166667	0.0359657
GO:0016936	galactoside binding	molecular_function	binding	0.166667	0.0359657
GO:0019899	enzyme binding	molecular_function	binding	0.00666667	0.0359657
GO:0031730	CCR5 chemokine receptor binding	molecular_function	binding	0.142857	0.0359657
GO:0035374	chondroitin sulfate binding	molecular_function	binding	0.1	0.0359657
GO:0035662	Toll-like receptor 4 binding	molecular_function	binding	0.166667	0.0359657
GO:0038131	neuregulin receptor activity	molecular_function	molecular transducer activity	0.5	0.0359657
GO:0048495	Roundabout binding	molecular_function	binding	0.0909091	0.0359657
GO:0050544	arachidonic acid binding	molecular_function	binding	0.1	0.0359657
GO:0050786	RAGE receptor binding	molecular_function	binding	0.111111	0.0359657
GO:0051434	BH3 domain binding	molecular_function	binding	0.142857	0.0359657
GO:0097371	MDM2/MDM4 family protein binding	molecular_function	binding	0.1	0.0359657
GO:1905573	ganglioside GM1 binding	molecular_function	binding	0.5	0.0359657
GO:1905576	ganglioside GT1b binding	molecular_function	binding	0.333333	0.0359657
GO:0051400	BH domain binding	molecular_function	binding	0.0833333	0.0369164
GO:0016018	cyclosporin A binding	molecular_function	binding	0.0714286	0.0406524
