# Supplementary material for: Excessive Sodium Intake Leads to Cardiovascular Disease by Promoting Sex-Specific Dysfunction of Murine Heart
Source: Front Nutr. 2022 Jul 1;9:830738. doi: 10.3389/fnut.2022.830738 (PMC9285006; doi:10.3389/fnut.2022.830738)
Supplement: Supplementary file 10 [file Table_10.XLSX]

## Sheet: Sheet1
GO_P Term ID	GO_P Term Desc	GO_P Term Level1	GO_P Term Level2	Rich Ratio	Q value
GO:0006919	activation of cysteine-type endopeptidase activity involved in apoptotic process	biological_process	biological regulation	0.0357143	0.00259631
GO:0034097	response to cytokine	biological_process	response to stimulus	0.0337079	0.00259631
GO:0006915	apoptotic process	biological_process	cellular process	0.00661157	0.0151104
GO:0034240	negative regulation of macrophage fusion	biological_process	biological regulation	1	0.0151104
GO:0043322	negative regulation of natural killer cell degranulation	biological_process	cellular process	1	0.0151104
GO:0045071	negative regulation of viral genome replication	biological_process	biological regulation	0.0454545	0.0151104
GO:0046898	response to cycloheximide	biological_process	response to stimulus	1	0.0151104
GO:0051607	defense response to virus	biological_process	multi-organism process	0.0145631	0.0151104
GO:0071839	apoptotic process in bone marrow	biological_process	cellular process	1	0.0151104
GO:0072308	negative regulation of metanephric nephron tubule epithelial cell differentiation	biological_process	biological regulation	1	0.0151104
GO:0009615	response to virus	biological_process	multi-organism process	0.0240964	0.015901
GO:0010819	regulation of T cell chemotaxis	biological_process	cellular process	0.5	0.015901
GO:0019050	suppression by virus of host apoptotic process	biological_process	biological regulation	0.5	0.015901
GO:0032823	regulation of natural killer cell differentiation	biological_process	biological regulation	0.5	0.015901
GO:0033139	regulation of peptidyl-serine phosphorylation of STAT protein	biological_process	cellular process	0.5	0.015901
GO:0046725	negative regulation by virus of viral protein levels in host cell	biological_process	biological regulation	0.5	0.015901
GO:0061326	renal tubule development	biological_process	developmental process	0.5	0.015901
GO:0070488	neutrophil aggregation	biological_process	biological adhesion	0.5	0.015901
GO:2000316	regulation of T-helper 17 type immune response	biological_process	biological regulation	0.5	0.015901
GO:0001838	embryonic epithelial tube formation	biological_process	developmental process	0.333333	0.018877
GO:0061146	Peyer's patch morphogenesis	biological_process	developmental process	0.333333	0.018877
GO:0071492	cellular response to UV-A	biological_process	cellular process	0.333333	0.018877
GO:0072136	metanephric mesenchymal cell proliferation involved in metanephros development	biological_process	cell proliferation	0.333333	0.018877
GO:0072300	positive regulation of metanephric glomerulus development	biological_process	biological regulation	0.333333	0.018877
GO:0000122	negative regulation of transcription by RNA polymerase II	biological_process	biological regulation	0.004329	0.0194802
GO:0002793	positive regulation of peptide secretion	biological_process	positive regulation of biological process	0.25	0.0194802
GO:0003340	negative regulation of mesenchymal to epithelial transition involved in metanephros morphogenesis	biological_process	biological regulation	0.25	0.0194802
GO:0023041	neuronal signal transduction	biological_process	biological regulation	0.25	0.0194802
GO:0036466	synaptic vesicle recycling via endosome	biological_process	localization	0.25	0.0194802
GO:0045087	innate immune response	biological_process	response to stimulus	0.00677201	0.0194802
GO:2000302	positive regulation of synaptic vesicle exocytosis	biological_process	biological regulation	0.25	0.0194802
GO:0010742	macrophage derived foam cell differentiation	biological_process	cellular process	0.2	0.0198589
GO:0018119	peptidyl-cysteine S-nitrosylation	biological_process	cellular process	0.2	0.0198589
GO:0032732	positive regulation of interleukin-1 production	biological_process	multicellular organismal process	0.2	0.0198589
GO:0035799	ureter maturation	biological_process	multicellular organismal process	0.2	0.0198589
GO:0045185	maintenance of protein location	biological_process	biological regulation	0.2	0.0198589
GO:1900452	regulation of long-term synaptic depression	biological_process	biological regulation	0.2	0.0198589
GO:1902714	negative regulation of interferon-gamma secretion	biological_process	biological regulation	0.2	0.0198589
GO:0002376	immune system process	biological_process	immune system process	0.00606061	0.0201178
GO:0006935	chemotaxis	biological_process	response to stimulus	0.0142857	0.0201178
GO:0032507	maintenance of protein location in cell	biological_process	biological regulation	0.166667	0.0201178
GO:0032815	negative regulation of natural killer cell activation	biological_process	cellular process	0.166667	0.0201178
GO:0048525	negative regulation of viral process	biological_process	multi-organism process	0.166667	0.0201178
GO:0060333	interferon-gamma-mediated signaling pathway	biological_process	biological regulation	0.166667	0.0201178
GO:0072162	metanephric mesenchymal cell differentiation	biological_process	cellular process	0.166667	0.0201178
GO:0014042	positive regulation of neuron maturation	biological_process	biological regulation	0.142857	0.0215485
GO:0034340	response to type I interferon	biological_process	immune system process	0.142857	0.0215485
GO:1900118	negative regulation of execution phase of apoptosis	biological_process	biological regulation	0.142857	0.0215485
GO:1900426	positive regulation of defense response to bacterium	biological_process	biological regulation	0.142857	0.0215485
GO:0035425	autocrine signaling	biological_process	cellular process	0.125	0.0223401
GO:0035860	glial cell-derived neurotrophic factor receptor signaling pathway	biological_process	biological regulation	0.125	0.0223401
GO:2000562	negative regulation of CD4-positive, alpha-beta T cell proliferation	biological_process	biological regulation	0.125	0.0223401
GO:2000809	positive regulation of synaptic vesicle clustering	biological_process	biological regulation	0.125	0.0223401
GO:2001181	positive regulation of interleukin-10 secretion	biological_process	cellular process	0.125	0.0223401
GO:0033081	regulation of T cell differentiation in thymus	biological_process	biological regulation	0.111111	0.022996
GO:0035195	gene silencing by miRNA	biological_process	biological regulation	0.111111	0.022996
GO:0043524	negative regulation of neuron apoptotic process	biological_process	negative regulation of biological process	0.0110497	0.022996
GO:0051353	positive regulation of oxidoreductase activity	biological_process	metabolic process	0.111111	0.022996
GO:0071312	cellular response to alkaloid	biological_process	cellular process	0.111111	0.022996
GO:0030182	neuron differentiation	biological_process	developmental process	0.0108108	0.0234364
GO:0007158	neuron cell-cell adhesion	biological_process	biological adhesion	0.1	0.0236339
GO:0034138	toll-like receptor 3 signaling pathway	biological_process	biological regulation	0.1	0.0236339
GO:0045944	positive regulation of transcription by RNA polymerase II	biological_process	biological regulation	0.00318725	0.0236339
GO:0046902	regulation of mitochondrial membrane permeability	biological_process	biological regulation	0.1	0.0236339
GO:0032496	response to lipopolysaccharide	biological_process	multi-organism process	0.0102041	0.0241952
GO:0006468	protein phosphorylation	biological_process	cellular process	0.00462963	0.0244248
GO:0008015	blood circulation	biological_process	multicellular organismal process	0.0833333	0.0244248
GO:0035456	response to interferon-beta	biological_process	response to stimulus	0.0833333	0.0244248
GO:0038061	NIK/NF-kappaB signaling	biological_process	biological regulation	0.0833333	0.0244248
GO:0042981	regulation of apoptotic process	biological_process	biological regulation	0.00970874	0.0244248
GO:0045084	positive regulation of interleukin-12 biosynthetic process	biological_process	biological regulation	0.0833333	0.0244248
GO:0060213	positive regulation of nuclear-transcribed mRNA poly(A) tail shortening	biological_process	biological regulation	0.0833333	0.0244248
GO:0060700	regulation of ribonuclease activity	biological_process	biological regulation	0.0909091	0.0244248
GO:1900244	positive regulation of synaptic vesicle endocytosis	biological_process	biological regulation	0.0833333	0.0244248
GO:0045893	positive regulation of transcription, DNA-templated	biological_process	biological regulation	0.00447094	0.0246863
GO:0032688	negative regulation of interferon-beta production	biological_process	biological regulation	0.0769231	0.0247783
GO:0033619	membrane protein proteolysis	biological_process	metabolic process	0.0769231	0.0247783
GO:0035278	miRNA mediated inhibition of translation	biological_process	biological regulation	0.0769231	0.0247783
GO:0045591	positive regulation of regulatory T cell differentiation	biological_process	biological adhesion	0.0769231	0.0247783
GO:0032727	positive regulation of interferon-alpha production	biological_process	biological regulation	0.0714286	0.0257006
GO:0048484	enteric nervous system development	biological_process	multicellular organismal process	0.0714286	0.0257006
GO:0048681	negative regulation of axon regeneration	biological_process	biological regulation	0.0714286	0.0257006
GO:0042551	neuron maturation	biological_process	cellular process	0.0666667	0.0265567
GO:2000811	negative regulation of anoikis	biological_process	biological regulation	0.0666667	0.0265567
GO:2001171	positive regulation of ATP biosynthetic process	biological_process	biological regulation	0.0666667	0.0265567
GO:0034389	lipid droplet organization	biological_process	cellular component organization or biogenesis	0.0625	0.0270462
GO:1900153	positive regulation of nuclear-transcribed mRNA catabolic process, deadenylation-dependent decay	biological_process	biological regulation	0.0625	0.0270462
GO:1902230	negative regulation of intrinsic apoptotic signaling pathway in response to DNA damage	biological_process	biological regulation	0.0625	0.0270462
GO:2001241	positive regulation of extrinsic apoptotic signaling pathway in absence of ligand	biological_process	cellular process	0.0625	0.0270462
GO:0002523	leukocyte migration involved in inflammatory response	biological_process	cellular process	0.0588235	0.0272001
GO:0045793	positive regulation of cell size	biological_process	cellular component organization or biogenesis	0.0588235	0.0272001
GO:0060337	type I interferon signaling pathway	biological_process	biological regulation	0.0588235	0.0272001
GO:0097284	hepatocyte apoptotic process	biological_process	cellular process	0.0588235	0.0272001
GO:2000679	positive regulation of transcription regulatory region DNA binding	biological_process	biological regulation	0.0588235	0.0272001
GO:0014002	astrocyte development	biological_process	cellular process	0.0555556	0.0276165
GO:0022038	corpus callosum development	biological_process	developmental process	0.0555556	0.0276165
GO:0033630	positive regulation of cell adhesion mediated by integrin	biological_process	biological adhesion	0.0555556	0.0276165
GO:1903077	negative regulation of protein localization to plasma membrane	biological_process	biological regulation	0.0555556	0.0276165
GO:1902236	negative regulation of endoplasmic reticulum stress-induced intrinsic apoptotic signaling pathway	biological_process	biological regulation	0.0526316	0.0288479
GO:0043032	positive regulation of macrophage activation	biological_process	cellular process	0.05	0.0300538
GO:0033554	cellular response to stress	biological_process	cellular process	0.047619	0.0306284
GO:0051770	positive regulation of nitric-oxide synthase biosynthetic process	biological_process	biological regulation	0.047619	0.0306284
GO:2000406	positive regulation of T cell migration	biological_process	biological regulation	0.047619	0.0306284
GO:0010629	negative regulation of gene expression	biological_process	biological regulation	0.00696864	0.0314411
GO:0048265	response to pain	biological_process	response to stimulus	0.0454545	0.0314666
GO:0032722	positive regulation of chemokine production	biological_process	biological regulation	0.0434783	0.0322725
GO:0060384	innervation	biological_process	developmental process	0.0434783	0.0322725
GO:0042026	protein refolding	biological_process	cellular process	0.04	0.0344151
GO:0061077	chaperone-mediated protein folding	biological_process	cellular process	0.04	0.0344151
GO:0001836	release of cytochrome c from mitochondria	biological_process	biological regulation	0.0384615	0.0345147
GO:0006164	purine nucleotide biosynthetic process	biological_process	cellular process	0.0384615	0.0345147
GO:0045070	positive regulation of viral genome replication	biological_process	biological regulation	0.0384615	0.0345147
GO:0050770	regulation of axonogenesis	biological_process	cellular component organization or biogenesis	0.0384615	0.0345147
GO:0030517	negative regulation of axon extension	biological_process	biological regulation	0.0357143	0.035878
GO:0032689	negative regulation of interferon-gamma production	biological_process	multicellular organismal process	0.0357143	0.035878
GO:0045089	positive regulation of innate immune response	biological_process	biological regulation	0.0357143	0.035878
GO:0045648	positive regulation of erythrocyte differentiation	biological_process	biological regulation	0.0357143	0.035878
GO:0007259	JAK-STAT cascade	biological_process	biological regulation	0.0344828	0.0365242
GO:0098586	cellular response to virus	biological_process	multi-organism process	0.0344828	0.0365242
GO:2001243	negative regulation of intrinsic apoptotic signaling pathway	biological_process	biological regulation	0.0333333	0.0374579
GO:0001816	cytokine production	biological_process	multicellular organismal process	0.03125	0.0380303
GO:0002230	positive regulation of defense response to virus by host	biological_process	biological regulation	0.03125	0.0380303
GO:0043488	regulation of mRNA stability	biological_process	biological regulation	0.03125	0.0380303
GO:0051881	regulation of mitochondrial membrane potential	biological_process	biological regulation	0.03125	0.0380303
GO:0071480	cellular response to gamma radiation	biological_process	cellular process	0.03125	0.0380303
GO:1902042	negative regulation of extrinsic apoptotic signaling pathway via death domain receptors	biological_process	biological regulation	0.0322581	0.0380303
GO:0042493	response to drug	biological_process	response to stimulus	0.00566572	0.0380717
GO:0001819	positive regulation of cytokine production	biological_process	multicellular organismal process	0.0294118	0.0391411
GO:0001937	negative regulation of endothelial cell proliferation	biological_process	biological regulation	0.0294118	0.0391411
GO:0007093	mitotic cell cycle checkpoint	biological_process	biological regulation	0.0294118	0.0391411
GO:0031663	lipopolysaccharide-mediated signaling pathway	biological_process	biological regulation	0.0285714	0.0396703
GO:0035025	positive regulation of Rho protein signal transduction	biological_process	biological regulation	0.0285714	0.0396703
GO:0000413	protein peptidyl-prolyl isomerization	biological_process	cellular process	0.027027	0.039802
GO:0002053	positive regulation of mesenchymal cell proliferation	biological_process	biological regulation	0.027027	0.039802
GO:0006954	inflammatory response	biological_process	response to stimulus	0.00537634	0.039802
GO:0009314	response to radiation	biological_process	response to stimulus	0.027027	0.039802
GO:0033141	positive regulation of peptidyl-serine phosphorylation of STAT protein	biological_process	cellular process	0.0277778	0.039802
GO:0043065	positive regulation of apoptotic process	biological_process	biological regulation	0.00529101	0.039802
GO:2001244	positive regulation of intrinsic apoptotic signaling pathway	biological_process	cellular process	0.0277778	0.039802
GO:2000778	positive regulation of interleukin-6 secretion	biological_process	biological regulation	0.0263158	0.0405739
GO:0032465	regulation of cytokinesis	biological_process	biological regulation	0.0238095	0.0432481
GO:0033209	tumor necrosis factor-mediated signaling pathway	biological_process	biological regulation	0.0238095	0.0432481
GO:0050919	negative chemotaxis	biological_process	locomotion	0.0238095	0.0432481
GO:0070584	mitochondrion morphogenesis	biological_process	cellular component organization or biogenesis	0.0238095	0.0432481
GO:0097192	extrinsic apoptotic signaling pathway in absence of ligand	biological_process	biological regulation	0.0238095	0.0432481
GO:0046326	positive regulation of glucose import	biological_process	biological regulation	0.0232558	0.0439618
GO:0090501	RNA phosphodiester bond hydrolysis	biological_process	cellular process	0.0227273	0.0446651
GO:0071345	cellular response to cytokine stimulus	biological_process	cellular process	0.0222222	0.0453584
GO:0007249	I-kappaB kinase/NF-kappaB signaling	biological_process	biological regulation	0.0217391	0.0454319
GO:0007281	germ cell development	biological_process	cellular process	0.0217391	0.0454319
GO:0043124	negative regulation of I-kappaB kinase/NF-kappaB signaling	biological_process	biological regulation	0.0217391	0.0454319
GO:0001755	neural crest cell migration	biological_process	cellular process	0.0208333	0.0467603
GO:0010862	positive regulation of pathway-restricted SMAD protein phosphorylation	biological_process	cellular process	0.0208333	0.0467603
GO:0030155	regulation of cell adhesion	biological_process	biological adhesion	0.02	0.0471398
GO:0035458	cellular response to interferon-beta	biological_process	cellular process	0.02	0.0471398
GO:0043330	response to exogenous dsRNA	biological_process	response to stimulus	0.02	0.0471398
GO:0050714	positive regulation of protein secretion	biological_process	biological regulation	0.02	0.0471398
GO:0051402	neuron apoptotic process	biological_process	cellular process	0.0204082	0.0471398
GO:0001657	ureteric bud development	biological_process	developmental process	0.0196078	0.0477663
GO:0007157	heterophilic cell-cell adhesion via plasma membrane cell adhesion molecules	biological_process	biological adhesion	0.0192308	0.0481492
GO:0007399	nervous system development	biological_process	developmental process	0.0043956	0.0481492
